# Supplementary material for: Effects of behavior change techniques in interventions promoting condom use among youth in the Global North
Source: PLoS One. 2025 Sep 23;20(9):e0328467. doi: 10.1371/journal.pone.0328467 (PMC12456814; doi:10.1371/journal.pone.0328467)
Supplement: S2 Table — (XLSX) [file pone.0328467.s003.xlsx]

## Sheet: Sheet1
S2 Table. Extracted and used data for the current study
																				Theory present in intervention															BCTs coded in intervention
Data extractors (BCTs)	Date of data extraction	Eligibile for current study	Intervention name/condition	Authors	Title_of_paper	Year_of_publication	Continent	age_cat	Sex_aim	setting_sub_level3	Name_of_intervention	condition_of_intervention	Duration_cat	Behavioral model/theory reported	Intervention effect score	number of tests for an effect	BCTs aligned with moas	number of moas targeted	MoA coverage	SLT	IMBS	TOPB	SCT	HBM	aidsRR	TTMoBC	MI	ToGP	sex_therapy_approach	resilience_paradigm	big_man_little_man	self_efficacy_model	TOCm		1.2	1.4	1.5	1.7	2.1	2.3	2.7	3.1	3.3	4.1	4.2	4.4	5.1	5.2	5.3
Alcira de Vries, Chantal den Daas	15 februari 2023	Yes	Compas	Alexandra Morales, Jose P. Espada, Mireia Orgiles	A 1-year follow-up evaluation of a sexual-health education program for Spanish adolescents compared with a well-established program	2015	Europe	<20	Both	educational	COMPAS		short	social learning theory & the information-motivation-behavioural skills model	0.17	8	1	4	44.4444	Present	Present	Absent	Absent	Absent	Absent	Absent	Absent	Absent	Absent	Absent	Absent	Absent	Absent	Absent	Absent	Absent	Absent	Absent	Absent	Absent	Absent	Absent	Absent	Present	Absent	Absent	Present	Absent	Absent
Alcira de Vries, Chantal den Daas	15 februari 2023	Yes	Cuidate	Alexandra Morales, Jose P. Espada, Mireia Orgiles	A 1-year follow-up evaluation of a sexual-health education program for Spanish adolescents compared with a well-established program	2015	Europe	<20	Both	educational	¡Cuidate!			social cognitive theory & the theory of planned behavior	0.06	13	1	4	57.1429	Absent	Absent	Present	Present	Absent	Absent	Absent	Absent	Absent	Absent	Absent	Absent	Absent	Absent	Absent	Present	Absent	Absent	Absent	Absent	Absent	Absent	Absent	Absent	Present	Absent	Absent	Present	Absent	Absent
Alcira de Vries, Chantal den Daas	15 februari 2023	Yes		Aliete Cristina Gomes Dias Pedrosa da Cunha Oliveira, Francisco Caramelo, Miguel Patricio, Ana Paula Camarneiro, Salvador Massano Cardoso, Joao Rui Pita	Impact of an educational intervention program on the sexual behaviors of higher education students	2017	Europe	<20	Both	educational			short	AIDS Risk Reduction Model & information-motivation-behavioral skills model	0.25	4	0	0	0	Absent	Present	Absent	Absent	Absent	Present	Absent	Absent	Absent	Absent	Absent	Absent	Absent	Absent	Absent	Absent	Absent	Absent	Absent	Absent	Absent	Absent	Absent	Absent	Absent	Absent	Absent	Absent	Absent	Absent
Alcira de Vries, Chantal den Daas	15 februari 2023	Yes		Lara Nebot, Elia Diez, Silvia Martin, Lluisa Estruga, Joan R. Villalbi, et al.	Efectos de una intervencion de consejo anticonceptivo en adolescentes de barrios desfavorecidos con alta proporcion de inmigrantes	2015	Europe	<20	Both	community facility			one-off	social cognitive theory	0.6	5	0.5	1	25	Absent	Absent	Absent	Present	Absent	Absent	Absent	Present	Absent	Absent	Absent	Absent	Absent	Absent	Absent	Absent	Absent	Absent	Absent	Absent	Absent	Absent	Present	Absent	Absent	Absent	Absent	Absent	Absent	Absent
Alcira de Vries, Chantal den Daas	15 februari 2023	Yes	Peer-led	Cristina Gimenez-Garcia, Rafael Ballester-Arnal, Maria Dolores Gil-Llario, Pedro Salmeron-Sanchez	Peer-Led or Expert-Led Intervention in HIV Prevention Efficacy? A Randomized Control Trial Among Spanish Young People to Evaluate Their Role	2018	Europe	20-24	Both	educational		peer-led	one-off	Information-Motivation- Behavioral Skills Model and participatory learning	0.6	10	1	2	22.2222	Absent	Present	Absent	Absent	Absent	Absent	Absent	Absent	Absent	Absent	Absent	Absent	Absent	Absent	Absent	Absent	Absent	Absent	Absent	Absent	Absent	Absent	Absent	Absent	Absent	Absent	Absent	Present	Absent	Absent
Alcira de Vries, Chantal den Daas	15 februari 2023	Yes	Extert-led	Cristina Gimenez-Garcia, Rafael Ballester-Arnal, Maria Dolores Gil-Llario, Pedro Salmeron-Sanchez	Peer-Led or Expert-Led Intervention in HIV Prevention Efficacy? A Randomized Control Trial Among Spanish Young People to Evaluate Their Role	2018	Europe	20-24	Both	educational		expert-led	one-off	Information-Motivation- Behavioral Skills Model and participatory learning	0.5	10	1	2	22.2222	Absent	Present	Absent	Absent	Absent	Absent	Absent	Absent	Absent	Absent	Absent	Absent	Absent	Absent	Absent	Absent	Absent	Absent	Absent	Absent	Absent	Absent	Absent	Absent	Absent	Absent	Absent	Present	Absent	Absent
Alcira de Vries, Chantal den Daas	15 februari 2023	Yes		William L. Yarber, Robin R. Milhausen, Karly A. Beavers, Rebecca Ryan, Margaret J. Sullivan, Karen B. Vanterpool, Stephanie A. Sanders, Cynthia A. Graham, and Richard A. Crosby	A pilot test of a self-guided, home-based intervention to improve condom-related sexual experiences, attitudes, and behaviors among young women	2018	USA	NA	Women	residential facility	Kinsey Institute Home-based Exercises for Responsible Sex (KIHERS)		short	sex therapy approach, and the Fisher and Fisher Information-Motivation-Skills Model	1	1	0.75	4	44.4444	Absent	Present	Absent	Absent	Absent	Absent	Absent	Absent	Absent	Present	Absent	Absent	Absent	Absent	Absent	Absent	Absent	Absent	Absent	Absent	Absent	Absent	Absent	Absent	Present	Absent	Present	Absent	Absent	Absent
Alcira de Vries, Chantal den Daas	15 februari 2023	Yes	Social cognitive	Rebecca A. Ferrer, Jeffrey D. Fisher, Ross Buck, and K. Rivet Amico	Pilot Test of an Emotional Education Intervention Component for Sexual Risk Reduction	2011	USA	NA	Both	educational		SC	one-off	Information-Motivation- Behavioral Skills Model	0	2	1	4	44.4444	Absent	Present	Absent	Absent	Absent	Absent	Absent	Absent	Absent	Absent	Absent	Absent	Absent	Absent	Absent	Absent	Absent	Absent	Absent	Absent	Absent	Absent	Absent	Absent	Present	Absent	Absent	Present	Present	Absent
Alcira de Vries, Chantal den Daas	15 februari 2023	Yes	Social cognitive emotion	Rebecca A. Ferrer, Jeffrey D. Fisher, Ross Buck, and K. Rivet Amico	Pilot Test of an Emotional Education Intervention Component for Sexual Risk Reduction	2011	USA	NA	Both	educational		SCE	one-off	Information-Motivation- Behavioral Skills Model	1	2	0.86	7	77.7778	Absent	Present	Absent	Absent	Absent	Absent	Absent	Absent	Absent	Absent	Absent	Absent	Absent	Absent	Absent	Absent	Absent	Absent	Absent	Absent	Absent	Absent	Absent	Absent	Present	Absent	Absent	Present	Present	Absent
Alcira de Vries, Chantal den Daas	15 februari 2023	Yes	Prime Time	Renee E. Sieving, Barbara J. McMorris, Kara J. Beckman, Sandra L. Pettingell, Molly Secor-Turner, Kari Kugler, Ann W. Garwick, Michael D. Resnick, and Linda H. Bearinger	Prime Time: 12-Month Sexual Health Outcomes of a Clinic-Based Intervention to Prevent Pregnancy Risk Behaviors	2011	USA	<20	Women	healthcare facility	Prime Time		long	Social cognitive theory & the resilience paradigm	0.8	5	1	1	25	Absent	Absent	Absent	Present	Absent	Absent	Absent	Absent	Absent	Absent	Present	Absent	Absent	Absent	Absent	Absent	Absent	Absent	Absent	Absent	Absent	Absent	Absent	Absent	Present	Absent	Absent	Absent	Absent	Absent
Alcira de Vries, Chantal den Daas	15 februari 2023	Yes	Clinic-based	Abbey B. Berenson and Mahbubur Rahman	A randomized controlled study of two educational interventions on adherence with oral contraceptives and condoms	2012	USA	20-24	Women	healthcare facility		clinic-based ( c )		health belief model	0	1	0.2	2	50	Absent	Absent	Absent	Absent	Present	Absent	Absent	Absent	Absent	Absent	Absent	Absent	Absent	Absent	Absent	Absent	Absent	Absent	Absent	Absent	Absent	Absent	Absent	Absent	Present	Absent	Absent	Present	Absent	Absent
Alcira de Vries, Chantal den Daas	15 februari 2023	Yes	Clinic-based + phone call	Abbey B. Berenson and Mahbubur Rahman	A randomized controlled study of two educational interventions on adherence with oral contraceptives and condoms	2012	USA	20-24	Women	healthcare facility		clinic-based + phone call (C+p)		health belief model	1	1	0.17	2	50	Absent	Absent	Absent	Absent	Present	Absent	Absent	Absent	Absent	Absent	Absent	Absent	Absent	Absent	Absent	Absent	Absent	Absent	Absent	Absent	Absent	Absent	Present	Absent	Present	Absent	Absent	Present	Absent	Absent
Alcira de Vries, Chantal den Daas	15 februari 2023	Yes		Dianne Morrison-Beedy, Sheryl H. Jones, Yinglin Xia, Xin Tu, Hugh F. Crean and Michael P. Carey	Reducing Sexual Risk Behavior in Adolescent Girls: Results from a Randomized Controlled Trial	2013	USA	<20	Women	healthcare facility			long	Information-Motivation- Behavioral Skills Model	0.22	18	1	3	33.3333	Absent	Present	Absent	Absent	Absent	Absent	Absent	Absent	Absent	Absent	Absent	Absent	Absent	Absent	Absent	Absent	Absent	Absent	Absent	Absent	Absent	Absent	Absent	Absent	Absent	Absent	Absent	Present	Absent	Present
Alcira de Vries, Chantal den Daas	15 februari 2023	Yes		Meredith Kelsey, Jessica T. Walker, Jean Layzer, Cristofer Price and Randall Juras	Replicating the Safer Sex Intervention: 9-Month Impact Findings of a Randomized Controlled Trial	2016	USA	<20	Women	healthcare facility	Safer Sex Intervention		long	social cognitive theory, the transtheoretical model of behavior change and the motivatiol interviewing technique	0	3	0.75	2	50	Absent	Absent	Absent	Present	Absent	Absent	Present	Present	Absent	Absent	Absent	Absent	Absent	Absent	Absent	Present	Absent	Absent	Absent	Present	Absent	Absent	Present	Absent	Absent	Absent	Absent	Present	Absent	Present
Alcira de Vries, Chantal den Daas	15 februari 2023	Yes		Robert E. Aronson, Kelly L. Rulison, Louis F. Graham, Regina McCoy Pulliam, Warner L. McGee, Jeffrey D. Labban, Deirdre Dingman, and Scott D. Rhodes	Brothers leading healthy lives: outcomes from the pilot testing of a culturally and contextually congruent HIV prevention intervention for black male college students	2013	USA	20-24	Men	educational	Brothers Leading Healthy Lives (BLHL)		short	Information-Motivation- Behavioral Skills Model, Big Man Little Man Complex	1	2	1	6	66.6667	Absent	Present	Absent	Absent	Absent	Absent	Absent	Absent	Absent	Absent	Absent	Present	Absent	Absent	Absent	Present	Present	Absent	Absent	Absent	Absent	Absent	Present	Absent	Present	Absent	Absent	Present	Absent	Absent
Alcira de Vries, Chantal den Daas	15 februari 2023	Yes		Denyce S. Calloway, Deneen N. Long-White, Dennis E. Corbin	Reducing the Risk of HIV/AIDS in African American College Students: An Exploratory Investigation of the Efficacy of a Peer Educator Approach	2014	USA	<20	Both	educational	Playing it Safe		short	Health belief model and social cognitive theory of behavior change.	0	1	1	1	14.2857	Absent	Absent	Absent	Present	Present	Absent	Absent	Absent	Absent	Absent	Absent	Absent	Absent	Absent	Absent	Absent	Absent	Absent	Absent	Absent	Absent	Absent	Absent	Absent	Present	Absent	Absent	Absent	Absent	Absent
Alcira de Vries, Chantal den Daas	15 februari 2023	Yes	Horizons+GMET	Ralph J. DiClemente, PhD, Janet E. Rosenbaum, PhD, Eve S. Rose, MSPH, Jessica M. Sales, PhD, Jennifer L. Brown, PhD, Tiffaney L. Renfro, MSW, Erin L.P. Bradley, PhD, Teaniese L. Davis, PhD, Ariadna Capasso, MFA, Gina M. Wingood, ScD, Yu Liu, PhD, Stephen G. West, PhD, James W. Hardin, PhD, Angela D. Bryan, PhD, Sarah W. Feldstein Ewing, PhD	Horizons and Group Motivational Enhancement Therapy: HIV Prevention for Alcohol-Using Young Black Women, a Randomized Experiment	2021	USA	20-24	Women	educational	HORIZONS+GMET	HORIZONS+GMET	short	Social cognitive theory	1	3	0.5	1	25	Absent	Absent	Absent	Present	Absent	Absent	Absent	Absent	Absent	Absent	Absent	Absent	Absent	Absent	Absent	Absent	Absent	Absent	Present	Absent	Absent	Absent	Present	Absent	Absent	Absent	Absent	Present	Absent	Absent
Alcira de Vries, Chantal den Daas	15 februari 2023	Yes	Horizons	Ralph J. DiClemente, PhD, Janet E. Rosenbaum, PhD, Eve S. Rose, MSPH, Jessica M. Sales, PhD, Jennifer L. Brown, PhD, Tiffaney L. Renfro, MSW, Erin L.P. Bradley, PhD, Teaniese L. Davis, PhD, Ariadna Capasso, MFA, Gina M. Wingood, ScD, Yu Liu, PhD, Stephen G. West, PhD, James W. Hardin, PhD, Angela D. Bryan, PhD, Sarah W. Feldstein Ewing, PhD	Horizons and Group Motivational Enhancement Therapy: HIV Prevention for Alcohol-Using Young Black Women, a Randomized Experiment	2021	USA	20-24	Women	educational	HORIZONS		one-off	Social cognitive theory	0.33	9	1	2	50	Absent	Absent	Absent	Present	Absent	Absent	Absent	Absent	Absent	Absent	Absent	Absent	Absent	Absent	Absent	Absent	Absent	Absent	Absent	Absent	Absent	Absent	Absent	Absent	Absent	Absent	Absent	Present	Absent	Absent
Alcira de Vries, Chantal den Daas	15 februari 2023	Yes		Tobey N. Sapiano, A. Moore, E. J. Kalayil, X. Zhang B., Chen G. Uhl A., Patel-Larson, W. Williams	Evaluation of an HIV Prevention Intervention Designed for African American Women: Results from the SISTA Community-Based Organization Behavioral Outcomes Project	2012	USA	25-29	Women	community facility	Sisters Informing Sisters about Topics on Aids (SISTA)		short	theory of Gender and Power and Social Cognitive Theory	1	3	1	1	25	Absent	Absent	Absent	Present	Absent	Absent	Absent	Absent	Present	Absent	Absent	Absent	Absent	Absent	Absent	Absent	Absent	Absent	Absent	Absent	Absent	Present	Absent	Absent	Present	Absent	Absent	Absent	Absent	Absent
Alcira de Vries, Chantal den Daas	15 februari 2023	Yes		Gina M. Wingood, Ralph J. DiClemente, LaShun Robinson-Simpson, Delia L. Lang, Angela Caliendo and James W. Hardin	Efficacy of an HIV intervention in reducing high-risk HPV, non-viral STIs, and concurrency among African-American Women: A Randomized Controlled Trial	2013	USA	20-24	Women	healthcare facility			short	Social Cognitive Theory & Theory of Gender and Power	0.33	3	0	0	0	Absent	Absent	Absent	Present	Absent	Absent	Absent	Absent	Present	Absent	Absent	Absent	Absent	Absent	Absent	Absent	Absent	Absent	Absent	Absent	Absent	Absent	Absent	Absent	Absent	Absent	Absent	Absent	Absent	Absent
Alcira de Vries, Chantal den Daas	15 februari 2023	Yes		Tiffany Zellner, Jennie Trotter, Shelia Lenoir, Kelvin Walston, L’dia Men-Na’a, Tabia Henry-Akintobi and Assia Miller	Color It Real: A Program to Increase Condom Use and Reduce Substance Abuse and Perceived Stress	2015	USA	20-24	Both	community facility		Color it Real	short	Self-efficacy Model, the Theory of Change Model, and the Health Belief Model	1	1	0.6	3	60	Absent	Absent	Absent	Absent	Present	Absent	Absent	Absent	Absent	Absent	Absent	Absent	Present	Present	Absent	Present	Absent	Absent	Absent	Absent	Absent	Absent	Absent	Absent	Present	Absent	Absent	Present	Absent	Absent
[truncated: 96 more columns]
