# Supplementary material for: Effects of behavior change techniques in interventions promoting condom use among youth in the Global North
Source: PLoS One. 2025 Sep 23;20(9):e0328467. doi: 10.1371/journal.pone.0328467 (PMC12456814; doi:10.1371/journal.pone.0328467)
Supplement: S3 Table — (XLSX) [file pone.0328467.s004.xlsx]

## Sheet: Sheet1
S3 Table. All records* identified in the database search for the main systematic review.
Authors	Year of publication	Title	Reason for exclusion title+abstract screening	Included in full text screening	Excluded during full text screening	Reason for exclusion full text
C. M. Mehta; L. E. Sunner; S. Head; R. Crosby; L. A. Shrier	2011	Sex Isn't Something You Do with Someone You Don't Care About": Young Women's Definitions of Sex"	wrong publication type/topic/topic	Excluded
Ilham Akhsanu Ridlo; Rizqy Amelia Zein	2018	#Condomemoji: Are urban Indonesians receptive to a social media-based campaign for safer sex?	wrong region	Excluded
G. Guarna; L. Hasegawa; A. Li; S. Saliba	2019	#SAFESEXANDU: LESSONS LEARNED FROM MCMASTER UNIVERSITY	wrong publication type/topic	Excluded
L. Bull; R. Jones	2013	#SafeSexIsGreatSex singers, sex and twitter; a novel approach to sexually transmitted infection teaching in schools	wrong outcome	Excluded
Nicola Louise Bulled	2014	(Re)distribution of blame: The politics of biomedical HIV knowledge	wrong region	Excluded
Tyriesa L. Howard	2018	...[M]akes it seem more real": A qualitative exploration of the sexual health of African-American adolescents with HIV-positive mothers"	wrong pupulation	Excluded
S. R. Macedo; F. A. Miranda; J. M. Pessoa Júnior; V. K. Nóbrega	2013	[Adolescence and sexuality: sexual scripts from the social representations]	wrong publication type/topic	Excluded
J. R. Calero	2010	[Adolescent sexuality]	wrong publication type/topic	Excluded
G. Del Prete; G. Giraldi; S. Miccoli; V. Salamone; M. Speranza; M. Vita; J. F. Osborn; A. Boccia; G. La Torre	2012	[Adolescents' affectivity and sexuality: a randomized trial of the efficacy of a school health promotion intervention in a primary school]	wrong outcome	Excluded
J. C. Chen; Z. Y. Liu	2012	[AIDS-related knowledge among adult males in Chongqing City]	wrong region	Excluded
L. H. Mu; A. L. Huang; H. B. Peng; Y. H. Feng; J. L. Feng; F. Yang; L. Wang	2011	[AIDS-related knowledge, attitudes and behaviors: a prevalence survey among 309 homosexual men in a Chinese city]	wrong region	Excluded
J. L. Qi; H. B. Luo; Y. L. Ma; X. J. An; Y. L. Yang; J. L. Huo; H. Guo; L. Lu; M. H. Jia	2012	[An epidemiological study on HIV sexual transmission in married spouse in Yunnan province]	wrong region	Excluded
A. Klejewski; A. A. Rozynek; T. Urbaniak	2014	[Assessment of knowledge on conrraceptives and contraceptive method among high school students]	wrong publication type/topic	Excluded
S. Radovanović; S. Kocić; M. Sorak; C. Milić	2010	[Attitudes and behaviour of students related to reproductive health]	wrong region	Excluded
R. J. Tritt	2011	[Attitudes of adults towards homosexuality and knowledge of sexually transmitted diseases: part one]	wrong region	Excluded
R. J. Tritt	2011	[Attitudes of adults towards homosexuality and knowledge of sexually transmitted diseases: part two]	wrong publication type/topic	Excluded
S. Reisin	2010	[Autonomous dwellings: a device for social inclusion of mentally disabled young adults and adults]	wrong region	Excluded
V. V. Belyaeva; M. M. Adigamov; E. V. Sokolova; I. S. Vodinskaya	2014	[Awareness of the issues of HIV infection in the dwellers of the Central Administrative District of Moscow]	wrong publication type/topic	Excluded
C. Hubert; A. Villalobos; L. Suárez-López	2020	[Changes in male condom use at first and last sexual intercourse in different birth cohorts]	wrong publication type/topic	Excluded
	2017	[Changes of acquired immune deficiency syndrome related knowledge, attitudes, behaviors and their influencing factors among college students in Beijing]	wrong region	Excluded
Q. Xie; J. Tang; Y. Xu; H. L. Zeng	2013	[Clinical observation of aripiprazole in the treatment of autism]	wrong region	Excluded
A. C. Bǎdescu; E. Duca; D. E. Brǎnişteanu; C. Dobre; L. G. Solovǎstru; L. Stǎtescu; G. Stoleru; A. Vasîlca; D. Vâţǎ; Z. Petrescu	2011	[Clinico-epidemiological features and antimicrobial resistance pattern in gonococcal infection]	wrong publication type/topic	Excluded
B. Repiso; M. Frieyro; F. Rivas-Ruiz; M. De Troya	2010	[Condom use and number of sexual partners among male syphilis patients who report having sex with men]	wrong pupulation	Excluded
A. Blanc Molina; A. J. Rojas Tejada	2018	[Condom use, number of partners and sexual debut in young people in penile-vaginal intercourse, oral sex and anal sex]	wrong publication type/topic	Excluded
F. Rob; Z. Kružicová; D. Vaňousová; J. Hercogová	2014	[Condylomata acuminata (genital warts)]	wrong publication type/topic	Excluded
P. Amate; D. Luton; C. Davitian	2013	[Contraception and adolescence]	wrong publication type/topic	Excluded
A. Villalobos; F. Castro; R. Rojas; B. Allen	2017	[Contraception in Mexican adolescents in upper secondary schools: use and unmet needs]	wrong region	Excluded
S. Jost; A. Le Tohic; C. Chis; P. This; I. Grosdemouge; P. Panel	2014	[Contraception's choice: women's opinion, satisfaction and profile. Results of a French national survey of a representative sample of 5963 women]	wrong publication type/topic	Excluded
I. Asher; D. Elbirt; K. Mahlev-Guri; S. Rozenberg-Bezalet; B. Werner; Z. Sthoeger	2013	[Demographic and clinical characterizations of newly diagnosed patients with HIV/AIDS above fifty years of age]	wrong publication type/topic	Excluded
M. Lima-Serrano; J. S. Lima-Rodríguez; A. Sáez-Bueno; B. Cáceres-Rodríguez	2013	[Design and validation of scales to measure adolescent attitudes toward sexuality, addictive substances and road safety. Are they related to behaviour?]	wrong publication type/topic	Excluded
A. Ben Salah; S. El Mhamdi; I. Bouanene; M. Chakroun; M. S. Soltani	2013	[Determinants of risky sex practices among consultants of a Voluntary HIV counseling and testing Centre]	wrong pupulation	Excluded
S. S. Monteiro; E. Brandão; E. Vargas; C. Mora; P. Soares; E. Daltro	2014	[Discourses on sexuality at a Counseling and Testing Center: possible dialogues between health professionals and clients]	wrong region	Excluded
D. D. Liu; X. B. Cao; H. L. Li; X. C. Lu; B. Q. Shou; M. T. Lei; C. H. Wang; H. Xue	2019	[Effect of comprehensive AIDS intervention among men aged 50 or over who had non-marital sexual behavior]	wrong pupulation	Excluded
L. Nebot; E. Díez; S. Martín; L. Estruga; J. R. Villalbí; G. Pérez; M. G. Carrasco; M. J. López	2016	[Effects of a contraceptive counselling intervention in adolescents from deprived neighbourhoods with a high proportion of immigrants]		Included	Included
L. F. Traore; S. Diop; Y. Chanou; S. I. Diawara; A. Diawara	2016	[Emergency contraception among health students in Benin and Mali]	wrong region	Excluded
M. Plazy; J. Orne-Gliemann; E. Balestre; M. Miric; S. Darak; M. Butsashvili; P. Tchendjou; F. Dabis; A. Desgrées du Loû	2013	[Enhanced prenatal HIV couple oriented counselling session and couple communication about HIV (ANRS 12127 Prenahtest Trial)]	wrong region	Excluded
B. Suligoi; M. C. Salfa; L. Mariani	2010	[Epidemiology and management of patients with ano-genital warts in Italy]	wrong publication type/topic	Excluded
N. B. Merzlova; I. A. Serova; A. I. Iagodina	2014	[Ethological competence of Perm Territory dwellers in the assurance of personal infection safety]	wrong publication type/topic	Excluded
L. N. Guo; X. M. Yu; S. H. Gao	2012	[Factor analysis of sexual behavior in migratory adolescent and choice of contraceptive measures]	wrong region	Excluded
L. Moure-Rodríguez; S. Doallo; P. Juan-Salvadores; M. Corral; F. Cadaveira; F. Caamaño-Isorna	2016	[Heavy episodic drinking, cannabis use and unsafe sex among university students]	wrong publication type/topic	Excluded
O. Ouedraogo; J. B. Guiard Schmid; T. M. Ouedraogo; C. Mesenge; C. Rapp	2013	[HIV risk practices and access to prevention in a men's prison in Burkina Faso]	wrong region	Excluded
F. F. Chen; L. Wang; J. Han; L. Y. Wang; W. S. He; W. Guo; J. P. Zhou; L. Wang	2013	[HIV sero-conversion rate and risk factors among HIV discordant couples in Zhumadian city, Henan province]	wrong region	Excluded
Z. Jadranin; V. Suljagić; V. Todorović; M. Trkuljić; D. Vucetić	2012	[HIV/AIDS and other sexually transmitted infections among military members of the Armed Forces of Serbia]	wrong region	Excluded
S. Sam Soto; A. O. de la Peña y Carranza; J. L. Plascencia	2011	[Human papillomavirus infection and adolescence]	wrong publication type/topic	Excluded
S. Grandcolin; M. Lioni; M. Jourdain; M. Albouy-Llaty	2016	[In Poitou-Charentes family planning centers, Chlamydia trachomatis infection in women is more frequently detected through the presence or absence of risk factors than in accordance with official guidelines]	wrong publication type/topic	Excluded
A. Zieliński; M. P. Czarkowski	2011	[Infectious diseases in Poland in 2009]	wrong region	Excluded
X. Jiang; S. Ren; L. Hou; D. He; C. Pang; Y. Cheng	2011	[Intervention effects of promoting the use of contraceptives in migrant population working in factory]	wrong region	Excluded
A. C. Chaves; E. O. Bezerra; M. L. Pereira; W. Wolfgang	2014	[Knowledge and attitudes of a public school's adolescents on sexual transmission of HIV]	wrong region	Excluded
N. Villegas Rodríguez; L. M. Ferrer Lagunas; R. Cianelli Acosta; S. Miner; L. Lara Campos; N. Peragallo	2011	[Knowledge and Self Efficacy Related with HIV Prevention among Chilean Women]	wrong region	Excluded
E. I. Gómez-La Rotta; F. H. Aoki; C. Stephan; V. G. Luz; F. Pereira; G. Ortega-Mora; H. R. Correa-Filho	2015	[Knowledge of and compliance with universal precautions: students dealing with biohazards in Brazil and Colombia]	wrong region	Excluded
S. Nikolić; A. Kapamadzija	2011	[Level of knowledge about sexually transmitted infections in the population of female students at the University of Novi Sad]	wrong region	Excluded
T. B. Olesen; K. E. Jensen; C. Munk; J. S. Tolstrup; S. K. Kjaer	2010	[''Liva--population survey of female sexual habits]"	wrong publication type/topic	Excluded
T. Berglund; A. Tegnell; A. B. Thörn; V. Urwitz	2010	[National Action Plan for Chlamydia Prevention]	wrong publication type/topic	Excluded
S. R. Delaquis; N. R. Gueye; D. L. De Moissac	2016	[Not Available]	wrong publication type/topic	Excluded
J. P. Menard; F. Hennequin; I. Buresi	2016	[Nurse delivery of oral contraception following an initial prescription for minors and uninsured patients in family planning centers of the Val-de-Marne]	wrong publication type/topic	Excluded
B. Gastineau; C. Binet	2013	[Premarital sex in Antananarivo (Madagascar): how are students freeing themselves from the norms?]	wrong region	Excluded
C. R. Jiménez-Vieyra	2010	[Prevalence of condyloma acuminata in women who went to opportune detection of cervicouterine cancer]	wrong region	Excluded
S. M. Frías; R. Leyva-Flores; K. Castellón; B. Duarte; J. E. Valin; L. A. Vázquez	2013	[Prevention of HIV among youth from Central American border communities]	wrong publication type/topic	Excluded
M. Maia	2010	[Rejection of the preventive discussion and at-risk sexual behavior: a qualitative study among gay men in Portugal]	wrong pupulation	Excluded
S. J. dos Anjos; S. G. Ribeiro; P. R. Lessa; A. I. Nicolau; C. T. Vasconcelos; A. K. Pinheiro	2013	[Risk factors for cancer of the cervix in women prisoners]	wrong region	Excluded
E. N. Essomba; A. Bita Fouda; L. Lehman	2013	[Risky behavior for HIV transmission in pupils and students in Douala, Cameroon]	wrong region	Excluded
M. M. de la Ayala-Castellanos; B. Vizmanos-Lamotte; R. A. Portillo-Dávalos	2011	[Sexual and reproductive health among adolescents in high school in Guadalajara, México]	wrong region	Excluded
I. Larrañaga; U. Martín; A. Bacigalupe	2014	[Sexual and reproductive health and the economic crisis in Spain. SESPAS report 2014]	wrong publication type/topic	Excluded
Y. Bar-On; Z. H. Perry; E. Nof; A. Shiber; K. Risenberg; I. Ben Zion	2014	[Sexual behavior characteristics of clients attending the Israel AIDS Task Force anonymous clinic in Tel Aviv]	wrong publication type/topic	Excluded
M. Patoureau; V. Ollier; M. Cartoux	2012	[Sexual behaviors and acceptability of STI (including HIV) testing outside nightclubs in Saint-Gilles, Reunion]	wrong region	Excluded
MÁ Pérez-Morente; E. Cano-Romero; M. T. Sánchez-Ocón; E. Castro-López; F. Jiménez-Bautista; C. Hueso-Montoro	2017	[Sexuality Risk Factors among People with Suspect of Sexually Transmitted Disease]	wrong publication type/topic	Excluded
A. W. Sun; S. L. Bi; F. Wang; F. Z. Wang; S. Zhang; Q. F. Tu; X. P. Shao; H. Zheng; X. J. Sun; X. H. Gong; N. Miao; L. Li; F. Q. Cui; Y. S. Chen	2013	[Study on the risk of HBV infection among spouses of HBsAg carriers]	wrong region	Excluded
X. H. Pan; J. F. Zhang; Y. P. Yao; Y. Xu; J. Z. Yang; Z. H. Guo	2010	[Subtype and transmission of HIV strain in both HIV infected spouses in Zhejiang province]	wrong region	Excluded
J. G. Stryhn; C. Graugaard	2014	[The age at first intercourse has been stable since the 1960s, and early coital debut is linked to sexual risk situations]	wrong publication type/topic	Excluded
P. Lavielle-Sotomayor; F. Jiménez-Valdez; A. Vázquez-Rodríguez; C. Aguirre-García Mdel; M. Castillo-Trejo; S. Vega-Mendoza	2014	[The impact of family characteristics in sexual risk behaviour of teens]	wrong publication type/topic	Excluded
Y. J. Liu; X. F. Wang; L. Song; S. L. Jiang; S. M. Li; F. J. Luo; W. Shi; N. Wang	2012	[The sexual behavior characteristics and STD infection status of women who have sex with women in Beijing]	wrong region	Excluded
S. Ulbricht; A. Beyer; U. John	2018	[The use of free-of-charge prescription contraceptives among women : Results of a pilot project in the German federal state of Mecklenburg-Western Pomerania]	wrong publication type/topic	Excluded
B. Allen-Leigh; A. Villalobos-Hernández; M. I. Hernández-Serrato; L. Suárez; E. de la Vara; F. de Castro; R. Schiavon-Ermani	2013	[Use of contraception and family planning in adolescent and adult women in Mexico]	wrong region	Excluded
S. A. de Almeida; J. A. de Nogueira; M. P. Goldfarb; F. L. Batista; A. J. Barrêto; M. A. Moreira; R. B. Queiroz	2014	[Young people's conception of HIV/AIDS and the use of condoms in sexual intercourse]	wrong publication type/topic	Excluded
A. D. Wilson	2018	‘Do you know how to use a condom?’ – UK nurse practitioners’ conversation about men and family planning	wrong publication type/topic	Excluded
K. Minton	2021	‘Education about “safe sex” could in this day and age save lives!’: Australian and American teen girl magazines during the time of AIDS	wrong publication type/topic	Excluded
H. Dolan; M. Li; D. Bateson; R. Thompson; C. W. M. Tam; C. Bonner; L. Trevena	2021	‘Every medicine is part poison’: a qualitative inquiry into the perceptions and experiences of choosing contraceptive methods of migrant Chinese women living in Australia	wrong region	Excluded
C. W. Heslop; S. Burns; R. Lobo	2019	‘Everyone knows everyone’: youth perceptions of relationships and sexuality education, condom access and health services in a rural town	wrong publication type/topic	Excluded
R. Mahendru; S. Blackman	2020	‘He enjoyed it more than I did’!: young British Sikh women negotiating safe sex in heterosexual encounters	wrong pupulation	Excluded
M. Grandahl; T. Nevéus; T. Dalianis; M. Larsson; T. Tydén; C. Stenhammar	2019	‘I also want to be vaccinated!’–adolescent boys’ awareness and thoughts, perceived benefits, information sources, and intention to be vaccinated against Human papillomavirus (HPV)	wrong publication type/topic	Excluded
J. M. Sevelius; J. Keatley; N. Calma; E. Arnold	2016	‘I am not a man’: Trans-specific barriers and facilitators to PrEP acceptability among transgender women	wrong publication type/topic	Excluded
C. Meehan	2021	‘I guess girls can be more emotional’: Exploring the complexities of sextual consent with young people	wrong publication type/topic	Excluded
C. H. Logie; C. L. Lys; N. Schott; L. Dias; M. R. Zouboules; K. Mackay	2018	‘In the North you can’t be openly gay’: Contextualising sexual practices among sexually and gender diverse persons in Northern Canada	wrong pupulation	Excluded
S. M. Mtenga; E. Geubbels; M. Tanner; S. Merten; C. Pfeiffer	2016	‘It is not expected for married couples’: a qualitative study on challenges to safer sex communication among polygamous and monogamous partners in southeastern Tanzania	wrong region	Excluded
M. Mulumeoderhwa	2018	‘It’s not good to eat a candy in a wrapper’: Male students’ perspectives on condom use and concurrent sexual partnerships in the eastern Democratic Republic of Congo	wrong region	Excluded
O. M. Agunbiade; D. Togunde	2018	‘No Sweet in Sex’: Perceptions of Condom Usefulness among Elderly Yoruba People in Ibadan Nigeria	wrong region	Excluded
R. R. Milhausen; C. A. Graham; R. A. Crosby; H. Ingram; M. Tetro; N. Bransfield; S. A. Sanders; W. L. Yarber	2020	‘What happens in Banff, stays in Banff’: contextual and interpersonal factors contributing to sexual-risk taking among tourism workers	wrong publication type/topic	Excluded
D. B. Francis; S. M. Noar; D. A. Fortune; A. A. Adimora	2018	“Be straight up and so will he”: Evaluation of a novel HIV prevention condom distribution and health communication intervention targeting young African American females		Included	Excluded	duplicate
A. J. Hoopes; K. Gilmore; J. Cady; K. R. Ahrens	2016	“Because I feel safe here and they know a lot about what they are doing” female high school student experiences and preferences regarding school-based health center services	wrong publication type/topic	Excluded
M. Sommer; S. Likindikoki; S. Kaaya	2015	“Bend a Fish When the Fish Is Not Yet Dry”: Adolescent Boys’ Perceptions of Sexual Risk in Tanzania	wrong region	Excluded
R. L. Barral; B. Cartujano; A. P. Cupertino; M. Trent	2015	“Birth control is like having an abortion: Attitudes, beliefs and knowledge about sex and contraception among Latino youth in rural kansas”	wrong publication type/topic	Excluded
D. R. Voisin; D. H. Kim	2018	“Broken windows”: Relationship between neighborhood conditions and behavioral health among low-income African American adolescents	wrong publication type/topic	Excluded
J. Etima; C. Akello; T. Nakyanzi; J. Nabukeera; D. Kemigisha; C. Nakabiito; F. Mirembe	2018	“had i known before”-using peer led interventions to change HIV/STI risk behavior among adolescents: Health improvement-4-teen Ugandans study	wrong region	Excluded
E. Fields; L. Bogart; J. Ellen; D. Malebranche; M. Schuster; K. Smith	2011	“He ain't got no AIDS”: HIV risk and perceptions of masculinity among adolescent and young adult Black males who have sex with males	wrong pupulation	Excluded
S. Hobaica; K. Schofield; P. Kwon	2019	“Here’s Your Anatomy…Good Luck”: Transgender Individuals in Cisnormative Sex Education	wrong publication type/topic	Excluded
K. L. Grasso; L. A. Trumbull	2021	“Hey, Have You Been Tested?” The Influence of Comprehensive or Abstinence-Only Sexuality Education on Safer Sex Communication and Behavior	wrong publication type/topic	Excluded
D. A. P. Rocha; R. A. A. B. Filho; J. M. Mariño; C. M. B. Santos	2014	“Hidden” sexually transmitted infections among women in primary care health services, Amazonas, Brazil	wrong region	Excluded
C. D. Fair; M. Zendt	2015	“I am afraid what the kid is going to have”: A qualitative study of relationship and childbearing perspectives among Hispanic American adolescents with perinatally-acquired HIV	wrong publication type/topic	Excluded
D. L. Bell; L. D. Fraiz; M. A. Gold; M. Nechitilo; S. L. Rosenthal; S. Garbers; M. Catallozzi	2018	“i'm not sure, but she's on it”: Young men's sexual health goals & perspectives on contraception	wrong publication type/topic	Excluded
J. Nelson; M. King; S. Scofield; K. Kirkham; C. Priestley	2015	“In and out”-measuring outcomes for pregnancy prevention in females attending sexual health clinics	wrong publication type/topic	Excluded
K. R. Ahrens; A. Coatney; M. Bonnar; C. McCarty; M. E. Courtney; J. Simoni	2013	“It just happens”: Norms, attitudes, and other factors influencing pregnancy and sexually-transmitted infection (STI) risk in foster youth	wrong publication type/topic	Excluded
D. Flores; S. L. Docherty; M. V. Relf; R. E. McKinney; J. V. Barroso	2019	“It’s Almost Like Gay Sex Doesn’t Exist”: Parent-Child Sex Communication According to Gay, Bisexual, and Queer Male Adolescents	wrong pupulation	Excluded
N. F. Berglas; K. Kimport; A. Mays; S. Kaller; M. A. Biggs	2021	“It's Worked Well for Me”: Young Women's Reasons for Choosing Lower-Efficacy Contraceptive Methods	wrong publication type/topic	Excluded
L. A. Shrier; A. Spalding	2017	“Just Take a Moment and Breathe and Think”: Young Women with Depression Talk about the Development of an Ecological Momentary Intervention to Reduce Their Sexual Risk	wrong publication type/topic	Excluded
B. Lunde; L. Littman; S. Stimmel; R. Rana; A. Jacobs; C. R. Horowitz	2017	“Just Wear Dark Underpants Mainly”: Learning from Adolescents’ and Young Adults’ Experiences with Early Discontinuation of the Contraceptive Implant	wrong publication type/topic	Excluded
C. Milligan; C. N. Cuneo; S. E. Rutstein; C. Hicks	2014	“know your status”: Results from a novel, student-run hiv testing initiative on college campuses	wrong publication type/topic	Excluded
C. L. Scott; B. Carrillo; I. M. Rivera	2014	“No relationships, no emotions, just sex”: Exploring undergraduates’ sexual decision making in friends with benefits relationships	wrong publication type/topic	Excluded
J. Galea; R. Cook; J. Pickett; P. Gorbach	2016	“prep in the wild”-preliminary results from a global survey on “informal” prep use in settings where it is approved and where it is not	wrong publication type/topic	Excluded
J. M. Eiserman; S. Diamond; J. J. Schensul	2014	“Rollin’ on E”: A qualitative analysis of ecstasy use among inner city adolescents and young adults	wrong publication type/topic	Excluded
K. Jozsa; A. Kraus; A. K. Korpak; J. Birnholtz; D. A. Moskowitz; K. Macapagal	2021	“Safe Behind My Screen”: Adolescent Sexual Minority Males’ Perceptions of Safety and Trustworthiness on Geosocial and Social Networking Apps	wrong pupulation	Excluded
E. K. Harrington; E. Casmir; P. Kithao; J. Kinuthia; G. John-Stewart; A. L. Drake; J. A. Unger; K. Ngure	2021	“Spoiled” girls: Understanding social influences on adolescent contraceptive decision-making in Kenya	wrong region	Excluded
J. Roberts; E. Ozer; D. Haller; N. Gray; L. Sanci	2013	“Spreading the word”: Creating a critical mass of youth-friendly practitioners in primary care and developing their role in preventive interventions	wrong publication type/topic	Excluded
R. Diamant-Wilson; J. M. Blakey	2019	“Strap up:” Sexual socialization and safer sex practices among African American youth in foster care	wrong publication type/topic	Excluded
A. Mathias; L. Abreu; T. Zampieri; A. Spiassi; E. Gutierrez	2016	“TáNaMão” (inHand) app, a pocket risk calculator and free prevention service locator for cell phones and tablets	wrong region	Excluded
L. K. Daly; E. Saewyc	2014	“That's what I wish I could talk to my doctor about!”: Young people and sexual pleasure	wrong pupulation	Excluded
S. L. Marhefka; S. M. Green; V. Sharma; C. A. Mellins	2017	“They said “be careful’”: sexual health communication sources and messages for adolescent girls living with perintally-acquired HIV infection	wrong pupulation	Excluded
C. Harmon-Darrow; K. Burruss; N. Finigan-Carr	2020	“We are kind of their parents”: Child welfare workers’ perspective on sexuality education for foster youth	wrong publication type/topic	Excluded
K. Bärnighausen; S. Matse; A. B. Hughey; A. Hettema; T. W. Bärnighausen; S. A. McMahon	2020	“We know this will be hard at the beginning, but better in the long term”: understanding PrEP uptake in the general population in Eswatini	wrong region	Excluded
K. Austrian; E. Soler-Hampejsek; Z. Duby; P. C. Hewett	2019	“When He Asks for Sex, You Will Never Refuse”: Transactional Sex and Adolescent Pregnancy in Zambia	wrong region	Excluded
A. Morales; S. Tomczyk; M. Orgilés; J. P. Espada	2021	“Who Are at Higher Sexual Risk?” Latent Class Analysis of Behavioral Intentions among Spanish Adolescents	wrong publication type/topic	Excluded
K. L. Pariera; T. A. McCormack	2017	“Why Can't We Just Have Sex?”: An Analysis of Anonymous Questions About Sex Asked by Ninth Graders	wrong publication type/topic	Excluded
M. Ahmad; B. Becerra; D. Hernandez; P. Okpala; A. Olney; M. Becerra	2020	“You Do It without Their Knowledge.” Assessing Knowledge and Perception of Stealthing among College Students	wrong publication type/topic	Excluded
J. Reich; J. Persily; L. Barlow; B. Najari	2021	010 How Sexual Orientation Effects Sexual Health Discussions and Care with Providers: A Study Using the National Survey for Family Growth 2011-2017	wrong publication type/topic	Excluded
M. Zgliczyńska; A. Bajaka; A. Sierocińska; M. Równiak; I. Szymusik; A. Majewska; Rowicki; M. Zasztowt-Sternicka	2019	087 Contraception among Young Women – Assessment of Current Trends, Level of Patients’ Satisfaction and Quality of Contraceptive Counseling	wrong publication type/topic	Excluded
A. Swartzendruber; M. Bramlett; D. Lambert	2020	1. The availability of HIV and sexually transmitted infection testing and treatment services at crisis pregnancy centers in the United States	wrong publication type/topic	Excluded
S. Pampati; R. Lowry; J. M. Underwood; E. H. Koumans; R. Steiner	2020	103. Trends in Sexual Risk Behaviors by Contraceptive Type Among High School Students—United States, 2007-2017	wrong publication type/topic	Excluded
C. A. Garnett; L. Pollack; F. Rodriguez; R. Renteria; M. J. Puffer; K. Tebb	2020	104. When Adolescents Change to a More Effective Method of Contraception, are there Associated Changes in Condom Use?	wrong publication type/topic	Excluded
S. Redman; S. Nelson; E. Flanagan; L. Rabinowitz; S. Parchem	2020	11. Adolescent Sexual Wellness: Embracing Some Risk While Promoting Healthy Sexual Behavior Through Chat	wrong intervention	Excluded
A. Black; K. Thavorn; J. Trussell; F. Young; A. Downey	2020	12. The Cost of Unintended Pregnancies (CoUP) in Canadian Adolescents and the Potential Impact of Increased Use of Long Acting Contraceptives	wrong publication type/topic	Excluded
N. Chadi; G. Li; S. E. Hadland	2020	13. Adverse School Outcomes and Sexual Risk Behaviors Among High School Students with E-Cigarette and Marijuana Use	wrong publication type/topic	Excluded
A. McCaw-Binns; A. Bailey; D. Holder-Nevins; S. Alexander	2012	145-166 Adverse consequences of uninformed adolescent sex in Jamaica: From STIs to pregnancy, abortion and maternal death	wrong region	Excluded
A. Lance; S. Wallett; B. Lorber; L. Harris	2012	16 and pregnant: A content analysis of a reality television program about unplanned teen pregnancy	wrong publication type/topic	Excluded
N. F. Berglas; M. A. Biggs	2020	198. Young Women's Preferences for Lower Efficacy Contraceptive Methods: Balancing Reproductive Autonomy and Pregnancy Prevention Goals	wrong publication type/topic	Excluded
M. Loh; M. Arden; L. Niu; S. Pickering; A. Salandy; A. Diaz	2020	2. Condom Use and Discontinuation in Adolescents Using Long-Acting Reversible Contraception	wrong publication type/topic	Excluded
	2014	2014 STD Prevention Conference	wrong publication type/topic	Excluded
A. D. McNeill; M. Miller; S. Stancil; K. Randell	2020	202. Improving Sexual and Reproductive Health Care Access for Adolescents With Housing Instability	wrong publication type/topic	Excluded
N. Liddon; S. Pampati; R. J. Steiner; D. J. Hensel; T. C. Fu; J. Beckmeyer; D. Herbenick	2020	205. Telling the Truth: Adolescent and Young Adults' Honesty During a Sexual History and Association with Receipt Of Services	wrong publication type/topic	Excluded
J. Woods; J. Sheeder	2020	21. Missed Opportunities for Contraception in an Adolescent Primary Care Clinic	wrong publication type/topic	Excluded
C. Amutah; A. Akers; S. M. Wood; D. Petsis	2020	219. Differences in Engagement in STI/HIV Education Among Young Women with and Without A History of Adverse Reproductive Outcomes: Findings from a Feasibility Pilot of a Health Coaching Program to Improve Contraceptive Continuation	wrong publication type/topic	Excluded
T. Wilkinson; C. Moore; K. Jenkins; S. Wiehe; M. Kottke	2020	22. Dual Protection with OTC Contraception: A Human Centered Design Approach	wrong publication type/topic	Excluded
K. Welti; B. Whitfield; J. Finocharo	2020	220. Pre-Sexual Experience: Prevalence and Links to Reproductive Health Knowledge, Attitudes, and Intentions	wrong publication type/topic	Excluded
J. B. Calihan; K. Tomaszewski; N. Wheeler; M. A. Recto; M. Trent	2020	222. Using Reproductive Health Visits to Engage Adolescent and Young Adult Women in Primary Care	wrong publication type/topic	Excluded
K. P. Tebb; E. B. Schwartz; F. Rodriquez; R. Reed; D. Tancredi; C. Brindis; C. E. Dehlendorf	2020	228. Contraceptive Communication Among Adolescents Who Use Long Acting Reversible Contraception	wrong publication type/topic	Excluded
A. Mayhew	2020	23.3 EXPLORATION OF SEXUALITY AND GENDER VIA SEXUALLY EXPLICIT INTERNET MATERIALS	wrong publication type/topic	Excluded
P. D. Bottone; D. Burnet	2020	231. Pediatric Residents as High School Sexual & Reproductive Health Educators	wrong publication type/topic	Excluded
D. Bickham; S. Moukalled; M. Rich	2020	232. Dating App Use and Sexual Risk Behaviors: Examining Aspects of Use and Motivation	wrong publication type/topic	Excluded
S. B. Griner; J. A. Puccio; C. A. Vamos; J. Beckstead; K. Perrin; E. Daley	2020	240. Self-Sampling Methods of STI Screening Among Young Adult Women and Transgender Men: Preferred Sources of Information	wrong publication type/topic	Excluded
S. M. Yussman; K. Urbach	2020	243. Universal Chlamydia and Gonorrhea Screening in an Urban School-Based Health Center 2016-2019	wrong publication type/topic	Excluded
A. M. Ebersole; S. J. Boch; A. E. Bonny; D. J. Chisolm; E. Berlan	2020	247. Disparities in Human Immunodeficiency Virus (HIV) Education and Testing Between Rural and Urban Youth in the United States	wrong publication type/topic	Excluded
N. F. Fields; D. Petsis; S. Wood; A. Y. Akers	2020	249. Understanding Opportunities to Discuss HIV Prep in Contraceptive Counseling Services Provided to Adolescent Women	wrong publication type/topic	Excluded
C. Fisher; W. Heywood; J. Lucke; G. Brown	2017	25 years of sex education and sexual health outcomes among Australian adolescents	wrong publication type/topic	Excluded
A. Johnson; E. Green; G. Phillips; K. Macapagal; P. Stonehouse; G. Greene	2020	255. HIV Pre-Exposure Prophylaxis Implementation for Adolescents: Provider Perspectives of Multi-Level Barriers and Facilitators	wrong publication type/topic	Excluded
D. Bezemer; F. de Wolf; M. C. Boerlijst; A. van Sighem; T. D. Hollingsworth; C. Fraser	2010	27 years of the HIV epidemic amongst men having sex with men in the Netherlands: an in depth mathematical model-based analysis	wrong publication type/topic	Excluded
A. Lawrence; E. Ervin; Y. Sebastiao; M. Stoner; P. Minneci; K. Deans; G. Hewitt	2020	29. Contraception and Counselling in the Emergency Department	wrong publication type/topic	Excluded
K. K. Miller; P. Brar; C. Brown; D. García-Huidobro; M. Shramko; M. V. Svetaz	2020	29. Family Separation and Latinx Youth Health Outcomes: Understanding Risk and Opportunities for Resilience	wrong publication type/topic	Excluded
A. C. Ewing; M. J. Kottke; J. M. Kraft; J. M. Sales; J. L. Brown; P. Goedken; J. Wiener; A. P. Kourtis	2017	2GETHER - The Dual Protection Project: Design and rationale of a randomized controlled trial to increase dual protection strategy selection and adherence among African American adolescent females	wrong publication type/topic	Excluded
F. M. S. F. Furtado; J. A. G. Santos; L. Stedile; Araújo Eunice; A. A. W. Saldanha; J. da Silva	2016	30 years later: Social Representations about AIDS and sexual practices of rural towns residents	wrong region	Excluded
F. Young; O. Dural; J. Cook; A. Black	2020	30. Unintended Pregnancy in Adolescents: A National Survey of Canadian Women	wrong publication type/topic	Excluded
J. Manlove; K. Welti; B. Faccio; S. Ciaravino; B. Whitfield; J. Finocharo	2020	31. Evaluation of the Re:MIX Teen Pregnancy Prevention Program for Latino Youth	wrong outcome	Excluded
R. Steiner; S. Pampati; K. Kortsmit; N. Liddon; K. Pazol; A. Swartzendruber	2020	35. Long-Acting Reversible Contraception and Implications for Sexually Transmitted Infection Prevention among Adolescents and Young Adults: A Systematic Review and Meta-Analysis	wrong publication type/topic	Excluded
M. C. Villalobos; S. K. Marshall; E. M. Saewyc	2020	36. Longitudinal Effects of LGBTQ-Focused School-Based Interventions on Adolescent Sexual Health Behaviors Among Canadian Students	wrong pupulation	Excluded
N. J. Labossier; A. R. Bazzi; K. M. Nelson; E. S. G. Massey; J. Potter; S. E. Hadland	2021	38. Development of a Screening Tool to Identify PrEP-Eligible Youth in Primary Care	wrong publication type/topic	Excluded
M. M. O'Kane; M. O'Kane; C. O'Broin; W. Tinago; N. Gili; T. Leckie; P. Mallon; A. Ustianowski	2019	3M-BRiHT - Manchester Cohort. Investigation of the feasibility and acceptability of rapid HIV testing in a European Emergency Department setting	wrong pupulation	Excluded
T. Mulamreddy; A. Holloway; R. Beyda; E. Oshin; L. Benjamins	2020	4. Prevalence of Extragenital Gonorrhea and Chlamydia Among Youth Involved in the Juvenile Justice System	wrong publication type/topic	Excluded
N. D. Keshwani; R. Narain; A. P. Ville; J. Francis	2021	44. #Protectyourself: Condom Distribution Program Pilot Study	wrong publication type/topic	Excluded
G. Gentile; F. Trallo; A. Franceschelli; V. Vagnoni; F. Colombo	2018	474 Sexual education and sexual issues in male students in a secondary school: andrological perspective	wrong study design	Excluded
R. S. Tenney; S. Harrison; M. Price; M. Decker	2021	54. A Qualitative Analysis of Health Educators’ Perspectives on Use Of Blended In-Person And Digitally-Based Curriculum to Improve Reproductive Health of Youth in Fresno, CA	wrong publication type/topic	Excluded
J. L. Turban	2021	60.2 GEOSOCIAL “HOOK-UP” APP USE AND THE MENTAL HEALTH OF SEXUAL MINORITY ADOLESCENTS	wrong pupulation	Excluded
F. Aversa; E. Todaro; M. Silvaggi; V. Rossi; F. M. Nimbi; R. Rossi; F. Tripodi; C. Simonelli	2018	638 May social media be a tool in promoting sexual health? Youth's use, professional's attitudes and current sexual education programs	wrong publication type/topic	Excluded
C. McNeely; V. K. Sanchez; K. K. Jetelina; J. Tiro; J. K. Francis	2021	66. Level of Acculturation of Hispanic Mothers and Conversations With Their Daughters About Reproductive Health Topics	wrong publication type/topic	Excluded
A. Frederickson	2019	7.2 MORE THAN ABSTINENCE AND CONDOMS: COMPREHENSIVE SEXUALITY EDUCATION	wrong publication type/topic	Excluded
S. Y. Lee; L. E. Hebert; C. P. Tyler; M. Akinola; M. Gilliam	2020	71. Testing a Mobile App and Counseling-Based Waiting Room Intervention Created with and for Young Black Women to Educate About Dual Protection		Included	Excluded	wrong publication type/topic
B. L. Rosen; P. Gorbach; L. Ding; C. Covert; A. Ermel; E. Chandler; T. Malagón; J. Kahn	2020	72. Sexual Networking Patterns and their Association with Genital and Anal Human Papillomavirus Infection in Adolescent and Young Men after Vaccine Introduction	wrong publication type/topic	Excluded
D. S. Maria	2020	8. Efficacy of a Student-Nurse Brief Parent-Based Sexual Health Intervention to Increase HPV Vaccination Among Adolescents	wrong publication type/topic	Excluded
M. M. García-Torres; J. Muñoz-Velázquez; S. Warner; D. Cordova	2021	8. The Preliminary Efficacy of a Mhealth Preventive Intervention on PrEP Willingness For Uptake, Attitudes and Beliefs Among Adolescents	wrong intervention	Excluded
D. N. Lambert; A. Swartzendruber	2020	83. Improving Access to Care and Wellness among Sexually Active Adolescent Substance Users by Assessing Barriers to Care, the Acceptability of Health Promotion Activities, and Preferred Service Delivery Modalities	wrong publication type/topic	Excluded
B. Gaudet; N. Liu; J. Downen; T. Jarvill; C. Zemanek; M. Karn; H. Cuadrado; J. Quinones	2021	83. Relationship Between Sexual Activity, Contraceptive Utilization and Biopsychosocial Characteristics Among Homeless Adolescents	wrong pupulation	Excluded
A. Morales; J. P. Espada; M. Orgilés	2016	A 1-year follow-up evaluation of a sexual-health education program for Spanish adolescents compared with a well-established program		Included	Included
Roy C. Jerome; Emma Cooper-Serber; Gabriela Rodriguez-Caprio; Alkesh N. Patel	2013	A 25-year-old man with HIV, major depression, methamphetamine use, and unsafe sex practices	wrong publication type/topic	Excluded
R. A. Soon; T. C. Aeby	2014	A 25-year-old woman requesting emergency contraception	wrong publication type/topic	Excluded
N. C. Orazulike; J. O. Alegbeleye; C. C. Obiorah; T. K. Nyengidiki; S. A. Uzoigwe	2017	A 3-year retrospective review of mortality in women of reproductive age in a tertiary health facility in Port Harcourt, Nigeria	wrong region	Excluded
I. N. Trivellizzi; C. Ricci; C. Conte; M. L. Scarciglia; P. Scirpa; G. Scambia; R. De Vincenzo	2012	A 4-year experience of catch-up hpv vaccination among 12-26 years aged women and pilot follow up data	wrong intervention	Excluded
B. J. Anderson; M. D. Stein	2011	A behavioral decision model testing the association of marijuana use and sexual risk in young adult women	wrong publication type/topic	Excluded
J. M. Marrazzo; K. K. Thomas; K. Ringwood	2011	A behavioural intervention to reduce persistence of bacterial vaginosis among women who report sex with women: Results of a randomised trial	wrong pupulation	Excluded
J. K. Perrotte; N. Bibriescas; K. Wainwright; R. T. Garza; M. R. Baumann	2020	A Bidimensional Examination of Machismo in Relation to Risky Sexual Cognitions and Behavior among Latino College Men	wrong publication type/topic	Excluded
Y. Zhou; C. Xiong; J. Xiong; X. Shang; G. Liu; M. Zhang; P. Yin	2013	A blind area of family planning services in China: Unintended pregnancy among unmarried graduate students	wrong region	Excluded
M. P. Carey; C. Rich; A. L. Norris; N. Krieger; A. G. Gavarkovs; C. Kaplan; K. M. Guthrie; K. B. Carey	2020	A Brief Clinic-Based Intervention to Reduce Alcohol Misuse and Sexual Risk Behavior in Young Women: Results from an Exploratory Clinical Trial		Included	Excluded	wrong population
N. Lachowsky; K. Fulcher; A. Lal; R. Crosby	2019	A brief clinic-based peer-to-peer education intervention to improve prevention practices among sexual minority males	wrong pupulation	Excluded
J. S. Tucker; E. J. D'Amico; B. A. Ewing; J. N. V. Miles; E. R. Pedersen	2016	A brief group-MI intervention reduces alcohol use among homeless young adults	wrong pupulation	Excluded
J. S. Tucker; E. J. D'Amico; E. R. Pedersen; R. Garvey	2019	A brief group-mi intervention to reduce alcohol use and sexual risk behavior among home less young adults: Program engagement, retention, and outcomes	wrong pupulation	Excluded
M. K. Miller; S. Champassak; K. Goggin; P. Kelly; D. Dowd; C. J. Mollen; S. G. Humiston; J. Linebarger; T. R. Apodaca	2014	A brief intervention to reduce adolescent sexual risk behaviors: Feasibility and impact	wrong publication type/topic	Excluded
M. Kanamori; M. De La Rosa; S. Diez; J. Weissman; M. J. Trepka; A. Sneij; P. Schmidt; P. Rojas	2016	A Brief Report: Lessons Learned and Preliminary Findings of Progreso en Salud, an HIV Risk Reduction Intervention for Latina Seasonal Farmworkers	wrong pupulation	Excluded
R. Dut; R. A. Al	2021	A brief study on the knowledge and choice of contraception methods in married adolescent girls	wrong publication type/topic	Excluded
R. Thato; J. Penrose	2013	A Brief, Peer-Led HIV Prevention Program for College Students in Bangkok, Thailand	wrong region	Excluded
L. B. Mlunde; K. C. Poudel; B. F. Sunguya; J. K. K. Mbwambo; J. Yasuoka; K. Otsuka; O. Ubuguyu; M. Jimba	2012	A call for parental monitoring to improve condom use among secondary school students in Dar es Salaam, Tanzania	wrong region	Excluded
J. Hirst	2011	A case for pleasure in sex and relationships education (SRE) for young people	wrong publication type/topic	Excluded
H. Lam; M. Kloska; T. Magdaleno; A. Malik; R. Vaze; A. Ahluwalia; P. Hickey	2021	A case of acute abdomen due to neisseria gonorrhea	wrong publication type/topic	Excluded
M. Y. Yafi; K. Velez; R. Girardet	2021	A case of intentional virilization of a young female toddler. the medical and legal consequences	wrong publication type/topic	Excluded
M. Desilva; K. Hedberg; B. Robinson; K. Toevs; R. Neblett-Fanfair; E. Petrosky; S. Ariri; S. Schafer	2016	A case-control study evaluating the role of internet meet-up sites and mobile telephone applications in influencing a syphilis outbreak: Multnomah County, Oregon, USA 2014	wrong pupulation	Excluded
J. Hilton; S. Azariah; M. Reid	2010	A case-control study of men with non-gonococcal urethritis at Auckland Sexual Health Service: rates of detection of Mycoplasma genitalium	wrong publication type/topic	Excluded
A. M. Coon; S. Beyramysoltan; R. A. Musah	2019	A chemometric strategy for forensic analysis of condom residues: Identification and marker profiling of condom brands from direct analysis in real time-high resolution mass spectrometric chemical signatures	wrong publication type/topic	Excluded
Eve S. Puffer; Eric P. Green; Kathleen J. Sikkema; Sherryl A. Broverman; Rose A. Ogwang-Odhiambo; Jessica Pian	2016	A church-based intervention for families to promote mental health and prevent HIV among adolescents in rural Kenya: Results of a randomized trial	wrong region	Excluded
K. N. Caves; A. D. Castel; B. R. Bokor; L. Tuchman; L. J. D'Angelo	2019	A Clinic Based Survey of Urban Youth Knowledge of PrEP Use for HIV Prevention	wrong publication type/topic	Excluded
X. Chen; D. A. Murphy; S. Naar-King; J. T. Parsons	2011	A clinic-based motivational intervention improves condom use among subgroups of youth living with HIV	wrong pupulation	Excluded
R. E. Sieving; D. H. Bernat; M. D. Resnick; J. Oliphant; S. Pettingell; S. Plowman; C. Skay	2012	A clinic-based youth development program to reduce sexual risk behaviors among adolescent girls: prime time pilot study		Included	Excluded	wrong publication type/topic
S. K. Calabrese; V. A. Earnshaw; D. S. Krakower; K. Underhill; W. Vincent; M. Magnus; N. B. Hansen; T. S. Kershaw; K. H. Mayer; J. R. Betancourt; J. F. Dovidio	2018	A Closer Look at Racism and Heterosexism in Medical Students' Clinical Decision-Making Related to HIV Pre-Exposure Prophylaxis (PrEP): Implications for PrEP Education	wrong publication type/topic	Excluded
M. Chinman; J. Acosta; P. Ebener; P. S. Malone; M. E. Slaughter	2018	A Cluster-Randomized Trial of Getting To Outcomes' Impact on Sexual Health Outcomes in Community-Based Settings		Included	Excluded	wrong population
L. F. O'Sullivan; W. Udell; V. A. Montrose; P. Antoniello; S. Hoffman	2010	A cognitive analysis of college students' explanations for engaging in unprotected sexual intercourse	wrong publication type/topic	Excluded
I. J. Cubbin; A. Jiwani; A. McAlavey	2011	A commissioning investigation into the supply of Emergency Hormonal Contraception (EHC) in the former Ellesmere Port and Neston PCT	wrong publication type/topic	Excluded
H. Imai; N. Nakao	2015	A community-based analysis of the prevalence of and genotype distribution of high-risk HPV in asymptomatic female college students	wrong publication type/topic	Excluded
V. Orrego Dunleavy; E. Chudnovskaya; J. V. Simmons	2018	A Community-Based Approach to HIV Prevention in Rural Guatemala	wrong region	Excluded
V. O. Dunleavy; J. R. Phillips; E. V. Chudnovskaya	2019	A Community-Based Approach to HIV Prevention: Engaging Mayan Young Adults in Rural Guatemala	wrong region	Excluded
O. E. Amoran	2012	A comparative analysis of predictors of teenage pregnancy and its prevention in a rural town in Western Nigeria	wrong region	Excluded
Ivy C. Tuason	2017	A comparative study of indicators of sexual behaviors of Filipinos ages 18 to 25 in two countries: The United States and the Philippines	wrong publication type/topic	Excluded
A. A. Topping; R. R. Milhausen; C. A. Graham; S. A. Sanders; W. L. Yarber; R. A. Crosby	2011	A comparison of condom use errors and problems for heterosexual anal and vaginal intercourse	wrong publication type/topic	Excluded
R. Crosby; R. J. Charnigo	2013	A comparison of condom use perceptions and behaviours between circumcised and intact men attending sexually transmitted disease clinics in the United States	wrong publication type/topic	Excluded
A. M. Minnis; A. Van Der Straten; C. Gerdts; N. S. Padian	2010	A comparison of four condom-use measures in predicting pregnancy, cervical STI and HIV incidence among Zimbabwean women	wrong region	Excluded
Y. Guo; X. Li; X. Fang; X. Lin; Y. Song; S. Jiang; B. Stanton	2011	A comparison of four sampling methods among men having sex with men in China: Implications for HIV/STD surveillance and prevention	wrong region	Excluded
Wei-Chen Tung; Daniel M. Cook; Minggen Lu; Kele Ding	2015	A comparison of HIV knowledge, attitudes, and sources of STI information between female and male college students in Taiwan	wrong region	Excluded
H. Klein	2012	A comparison of HIV risk practices among unprotected sex-seeking older and younger men who have sex with other men	wrong pupulation	Excluded
D. L. Kerr; K. Ding; A. J. Thompson	2013	A comparison of lesbian, bisexual, and heterosexual female college undergraduate students on selected reproductive health screenings and sexual behaviors	wrong publication type/topic	Excluded
G. B. Balekang; K. F. Dintwa	2016	A comparison of risky sexual behaviours between circumcised and uncircumcised men aged 30-44 years in Botswana	wrong region	Excluded
S. P. S. Kibira; I. F. Sandøy; M. Daniel; L. M. Atuyambe; F. E. Makumbi	2016	A comparison of sexual risk behaviours and HIV seroprevalence among circumcised and uncircumcised men before and after implementation of the safe male circumcision programme in Uganda Global health	wrong region	Excluded
V. Mobley; A. Cope; N. Dzialowy; J. Maxwell; E. Foust; E. Samoff	2018	A comparison of syphilis partner notification outcomes by reported use of internet-based apps to meet sex partners in North Carolina, 2013-2016	wrong publication type/topic	Excluded
Yadira Anguiano	2013	A comprehensive HIV/AIDS prevention model for Latino adolescents and their parents	wrong publication type/topic	Excluded
Q. K. Y. Lai; Z. C. Y. Chan	2010	A comprehensive primary health care (PHC) approach: PHC program of responsible sex for adolescents in Hong Kong	wrong region	Excluded
T. L. Marcantonio; J. Swirsky; D. J. Angelone; M. Joppa; K. N. Jozkowski	2019	A content analysis of sexual health and substance use information presented on study abroad websites: Findings and recommendations	wrong publication type/topic	Excluded
M. Callister; S. M. Coyne; L. A. Stern; L. Stockdale; M. J. Miller; B. M. Wells	2012	A content analysis of the prevalence and portrayal of sexual activity in adolescent literature	wrong publication type/topic	Excluded
A. Musiimenta	2012	A Controlled Pre-Post Evaluation of a Computer-based HIV/AIDS Education on Students' Sexual Behaviors, Knowledge and Attitudes	wrong region	Excluded
S. Sadler; J. Tosh; R. Pennington; A. Rawdin; H. Squires; C. Romero; A. Fischer; J. Chilcott	2017	A cost-effectiveness analysis of condom distribution programmes for the prevention of sexually transmitted infections in England	wrong publication type/topic	Excluded
J. D. G. Goldman	2012	A critical analysis of UNESCO's International Technical Guidance on school-based education for puberty and sexuality	wrong publication type/topic	Excluded
M. Adelekan	2017	A critical review of the effectiveness of educational interventions applied in HIV/AIDS prevention	wrong publication type/topic	Excluded
S. Jairaj; S. Dayyala	2016	A cross sectional study on acceptability and safety of IUCD among postpartum mothers at tertiary care hospital, Telangana	wrong region	Excluded
C. A. Graham; R. A. Crosby; S. A. Sanders; V. J. Vitzthum; R. R. Milhausen; W. L. Yarber	2020	A Cross-Country Comparison of Reasons for Condom Use during Menses: Associations with Age and Gender Inequality	wrong publication type/topic	Excluded
L. Ouma; B. Bozkurt; J. Chanley; C. Power; R. Kakonge; O. C. Adeyemi; R. J. Kudekallu; E. Leahy Madsen	2021	A cross-country qualitative study on contraceptive method mix: contraceptive decisionmaking among youth	wrong region	Excluded
M. O. Brito; M. Davis; A. Chakrabarti	2014	A cross-national study to compare the knowledge, attitudes, perceptions of sexually transmitted diseases and the sexual risk behaviors of Latino adolescents	wrong region	Excluded
A. Ermel; P. Tonui; M. Titus; Y. Tong; N. Wong; J. Ong'echa; K. Muthoka; S. Kiptoo; A. Moormann; J. Hogan; A. Mwangi; S. Cu-Uvin; P. J. Loehrer; O. Orang'o; D. Brown	2019	A cross-sectional analysis of factors associated with detection of oncogenic human papillomavirus in human immunodeficiency virus-infected and uninfected Kenyan women	wrong region	Excluded
M. C. Montgomery; Z. Alholm; A. Almonte; K. J. Sykes; G. Rudolph; B. Cusick; L. Castello; G. Sowemimo-Coker; I. Tang; S. Haberlack; P. A. Chan	2020	A cross-sectional evaluation of HIV testing practices among women in the rural Dominican Republic	wrong region	Excluded
D. He; Y. Zhang; N. Ji; Y. Zhou; Q. Mao; Y. Cheng	2012	A cross-sectional study of contraceptive use among married women living in rural China	wrong region	Excluded
V. L. Nuño; M. Gonzalez; S. M. Loredo; B. M. Nigon; F. Garcia	2016	A cross-sectional study of human papillomavirus vaccine utilization among university women: The role of ethnicity, race, and risk factors	wrong publication type/topic	Excluded
R. Khavari; H. McCloskey; A. Kaviani; R. Pande; T. Boone; P. Rashmi	2017	A cross-sectional study of sexual function and fertility status in adults with congenital genitourinary abnormalities	wrong publication type/topic	Excluded
R. Edwards; A. Hinds; J. Figueroa	2018	A cross-sectional study of the prevalence and risk factors for sexually transmitted infections among persons living with HIV attending the STI clinic in trinidad	wrong region	Excluded
X. Fang; B. Kai; Z. Dong; Z. Yiman; Z. Hanxi; J. Shanshan; S. Caixia; X. Xiangfei; C. Fangfang; W. Ning; H. Mengjie; W. Lu	2019	A cross-sectional study on AIDS-related knowledge and demands for health education among first-grade students of senior high schools in Tianjin	wrong region	Excluded
M. Ganczak; G. Czubińska; M. Korzeń; Z. Szych	2017	A Cross-Sectional Study on Selected Correlates of High risk Sexual Behavior in Polish Migrants Resident in the United Kingdom	wrong region	Excluded
C. Giambi; S. Donati; F. Carozzi; S. Salmaso; S. Declich; M. L. C. D. Atti; G. Ronco; M. P. Alibrandi; S. Brezzi; N. Collina; D. Franchi; A. Lattanzi; M. C. Minna; R. Nannini; E. Barretta; E. Burroni; A. Gillio-Tos; V. Macallini; P. Pierotti; A. Bella	2013	A cross-sectional study to estimate high-risk human papillomavirus prevalence and type distribution in Italian women aged 18-26 years	wrong publication type/topic	Excluded
S. Soleymani; H. Abdul Rahman; R. Lekhraj; N. A. Mohd Zulkefli; N. Matinnia	2015	A cross-sectional study to explore postgraduate students' understanding of and beliefs about sexual and reproductive health in a public university, Malaysia	wrong region	Excluded
H. Y. Kim; M. Park; E. Lee	2018	A cross-sectional survey of relationships between sexual knowledge, sexual attitudes, and reproductive health behaviour among female university students	wrong publication type/topic	Excluded
A. M. Cheney; B. Ostrach; R. Marcus; C. Frank; C. Ball; P. I. Erickson	2014	A Culture of Future Planning: Perceptions of Sexual Risk Among Educated Young Adults	wrong publication type/topic	Excluded
D. J. Hensel; S. Selby; A. E. Tanner; J. D. Fortenberry	2016	A Daily Diary Analysis of Condom Breakage and Slippage During Vaginal Sex or Anal Sex Among Adolescent Women	wrong publication type/topic	Excluded
B. J. Roser; S. E. Rubin; N. Nagarajan; D. L. Wieland; N. C. Benfield	2018	A data extraction algorithm for assessment of contraceptive counseling and provision	wrong publication type/topic	Excluded
C. I. Macleod; T. Tracey	2010	A decade later: follow-up review of South African research on the consequences of and contributory factors in teen-aged pregnancy	wrong region	Excluded
J. D. Nicopoullos; P. Almeida; M. Vourliotis; C. Gilling-Smith	2011	A decade of the sperm-washing programme: correlation between markers of HIV and seminal parameters	wrong publication type/topic	Excluded
T. M. Rehle; T. B. Hallett; O. Shisana; V. Pillay-van Wyk; K. Zuma; H. Carrara; S. Jooste	2010	A Decline in New HIV Infections in South Africa: Estimating HIV Incidence from Three National HIV Surveys in 2002, 2005 and 2008	wrong region	Excluded
K. Lommerse; R. C. Stewart; Q. Chilimba; T. van den Akker; C. Lund	2013	A Descriptive Analysis of HIV Prevalence, HIV Service Uptake, and HIV-Related Risk Behaviour among Patients Attending a Mental Health Clinic in Rural Malawi	wrong region	Excluded
G. Alexander; C. Kanth; R. Thomas	2011	A Descriptive Study on the Users and Utility of HIV/AIDS Helpline in Karnataka, India	wrong region	Excluded
K. B. Frayman; S. M. Sawyer	2014	A developmental approach to addressing male infertility in CF: What is required?	wrong publication type/topic	Excluded
S. Halabi; W. Smith; J. Collins; D. Baker; J. Bedford	2013	A documentary analysis of HIV/AIDS education interventions in Ghana	wrong region	Excluded
C. Rongkavilit; S. Naar-King; J. A. Koken; T. Bunupuradah; X. Chen; P. Saengcharnchai; A. Panthong; J. T. Parsons	2014	A feasibility study of motivational interviewing for health risk behaviors among thai youth living with HIV	wrong region	Excluded
J. Van Ouytsel; M. Walrave; L. De Marez; B. Vanhaelewyn; K. Ponnet	2020	A first investigation into gender minority adolescents’ sexting experiences	wrong publication type/topic	Excluded
Laura L. Edwards; Janet S. Reis	2014	A five-step process for interactive parent-adolescent communication about HIV prevention: Advice from parents living with HIV/AIDS	wrong publication type/topic	Excluded
M. D. Kipke; K. Kubicek; C. F. Wong; Y. A. Robinson; I. C. Akinyemi; W. J. Beyer; W. Hawkins; C. E. Rice; E. Layland; B. C. Bray; M. Belzer	2019	A Focus on the HIV Care Continuum Through the Healthy Young Men's Cohort Study: Protocol for a Mixed-Methods Study	wrong publication type/topic	Excluded
B. R. Karney; H. Hops; C. A. Redding; H. T. Reis; A. J. Rothman; J. A. Simpson	2010	A Framework for Incorporating Dyads in Models of HIV-Prevention	wrong publication type/topic	Excluded
J. Hearne; J. Roberts; A. Davies; J. Beard; J. Eley; A. Gibbon	2016	A full stop : Providing a fully integrated sexual health service for women attending termination services	wrong publication type/topic	Excluded
Ramon A. Martinez	2013	A group-based intervention to reduce high-risk behaviors in victimized gay youth	wrong pupulation	Excluded
Joan S. Tucker; Elizabeth J. D'Amico; Brett A. Ewing; Jeremy N. Miles; Eric R. Pedersen	2017	A group-based motivational interviewing brief intervention to reduce substance use and sexual risk behavior among homeless young adults	wrong pupulation	Excluded
J. Ricks; R. A. Crosby; C. A. Graham; S. A. Sanders; R. R. Milhausen; W. L. Yarber	2020	A home-practice intervention for increasing condom use among university undergraduates	wrong pupulation	Excluded
Y. Calderon; E. Cowan; C. S. Leu; C. Brusalis; J. Y. Rhee; J. Nickerson; J. Leider; L. J. Bauman	2013	A human immunodeficiency virus posttest video to increase condom use among adolescent emergency department patients	wrong outcome	Excluded
D. L. N. Jere; C. K. Banda; L. C. Kumbani; L. Liu; L. L. McCreary; C. G. Park; C. L. Patil; K. F. Norr	2018	A hybrid design testing a 3-step implementation model for community scale-up of an HIV prevention intervention in rural Malawi: Study protocol	wrong region	Excluded
J. Kearney; K. Subburaj; N. Shanmugathas; H. Patel	2017	A junior doctor-led programme is effective in educating young people about sexually transmitted infections and their local sexual health clinic	wrong outcome	Excluded
R. Patel; P. Panchal; A. Mehta; S. Shah	2017	A knowledge, attitude and practice study of contraception amongst immediate post-partum patients in a tertiary care institute 2016	wrong publication type/topic	Excluded
A. S. Mutha; S. A. Mutha; P. J. Baghel; R. J. Patil; S. B. Bhagat; S. B. Patel; M. C. Watsa	2014	A Knowledge, Attitudes and Practices Survey regarding Sex, Contraception and Sexually Transmitted Diseases among Commerce College Students in Mumbai	wrong region	Excluded
J. M. Grossman; A. Nagar; L. Charmaraman; A. M. Richer	2020	A Larger Ecology of Family Sexuality Communication: Extended Family Perspectives on Relationships, Sexual Orientation, and Positive Aspects of Sex	wrong publication type/topic	Excluded
K. G. Card; N. J. Lachowsky; Z. Cui; A. Carter; H. Armstrong; S. Shurgold; D. Moore; R. S. Hogg; E. A. Roth	2018	A Latent Class Analysis of Seroadaptation Among Gay and Bisexual Men	wrong pupulation	Excluded
Y. Zhang; C. Wang; M. Liang	2021	A Latent Class Analysis of Sexual Behavior and Associations with Sex Education, Smoking, Drinking, and Pornography Use Among Chinese Youth	wrong region	Excluded
F. Farringdon; C. Holgate; F. McIntyre; M. Bulsara	2014	A level of discomfort! Exploring the relationship between maternal sexual health knowledge, religiosity and comfort discussing sexual health issues with adolescents	wrong publication type/topic	Excluded
D. J. Hensel; A. E. Tanner; A. Sherrow; J. D. Fortenberry	2016	A longitudinal daily diary analysis of condom use during bleeding-associated vaginal sex among adolescent females	wrong publication type/topic	Excluded
Atika Khurana	2010	A longitudinal examination of maternal and neighborhood influences on adolescent risky sexual behaviors and STI diagnosis	wrong publication type/topic	Excluded
S. E. Killoren; A. R. Deutsch	2014	A longitudinal examination of parenting processes and Latino youth's risky sexual behaviors	wrong pupulation	Excluded
D. R. Voisin; K. Tan; R. J. Diclemente	2013	A longitudinal examination of the relationship between sexual sensation seeking and STI-related risk factors among African American females	wrong publication type/topic	Excluded
J. L. Ross; S. Teeraananchai; P. Lumbiganon; R. Hansudewechakul; K. Chokephaibulkit; T. H. Khanh; L. V. Nguyen; T. A. J. Mohamed; N. K. N. Yusoff; M. S. Fong; W. Prasitsuebsai; A. H. Sohn; S. J. Kerr; S. Thammasala; P. Kosalaraksa; P. Tharnprisan; S. Denjanta; A. Kongphonoi; W. Srisuk; S. Sricharoenchai; Y. Durier; S. Kanakool; K. H. Truong; Q. T. Du; H. D. Tran; D. T. K. Khu; G. T. T. Thuy; L. T…	2019	A Longitudinal Study of Behavioral Risk, Adherence, and Virologic Control in Adolescents Living With HIV in Asia	wrong region	Excluded
G. Aresi; S. C. Moore; D. M. Berridge; E. Marta	2019	A Longitudinal Study of European Students' Alcohol Use and Related Behaviors as They Travel Abroad to Study	wrong publication type/topic	Excluded
Aads Moraes; C. S. S. Suto; E. M. Oliveira; M. S. Paiva; C. S. B. Ferreira; Madsa Barreto	2019	A look at female condoms from public school students	wrong region	Excluded
A. Ghayoori; R. Nagi	2021	A Markov model examining intervention effects on the HIV prevalence/incidence amongst the overall population	wrong region	Excluded
E. O. Omondi; R. W. Mbogo; L. S. Luboobi	2019	A mathematical modelling study of HIV infection in two heterosexual age groups in Kenya	wrong region	Excluded
Y. Berhan; A. Berhan	2015	A meta-analysis of risky sexual behaviour among male youth in developing countries	wrong publication type/topic	Excluded
D. van de Bongardt; E. Reitz; T. Sandfort; M. Dekovic	2015	A Meta-Analysis of the Relations Between Three Types of Peer Norms and Adolescent Sexual Behavior	wrong publication type/topic	Excluded
C. Rodrigue; M. Fernet	2016	A metasynthesis of qualitative studies on casual sexual relationships and experiences	wrong publication type/topic	Excluded
Stephanie J. Begun	2018	A mixed methods examination of pregnancy attitudes and HIV risk behaviors among homeless youth: The role of social network norms and social support	wrong pupulation	Excluded
O. W. Adebayo	2020	A mixed methods study evaluating the acceptability and feasibility of self-collecting STI testing samples at home or other convenient locations	wrong publication type/topic	Excluded
D. Mata; A. K. Korpak; B. L. Sorensen; B. Dodge; B. Mustanski; B. A. Feinstein	2021	A Mixed Methods Study of Sexuality Education Experiences and Preferences Among Bisexual, Pansexual, and Queer (Bi+) Male Youth	wrong pupulation	Excluded
S. L. Reisner; B. Perkovich; M. J. Mimiaga	2010	A mixed methods study of the sexual health needs of New England transmen who have sex with nontransgender men	wrong pupulation	Excluded
Jennifer L. Walsh	2011	A mixed-methods exploration of magazine use and safe sex in emerging adulthood	wrong publication type/topic	Excluded
R. Manski; A. Dennis	2014	A mixed-methods exploration of the contraceptive experiences of female teens with epilepsy	wrong publication type/topic	Excluded
J. A. Bauermeister; J. M. Golinkoff; A. Carballo-Diéguez; R. Giguere; D. López; C. J. Hoesley; B. A. Chen; P. Anderson; C. S. Dezzutti; J. Strizki; C. Sprinkle; F. Heard; W. Hall; C. Jacobson; J. Berthiaume; A. Mayo; B. A. Richardson; J. Piper	2020	A Mixed-Methods Study Examining Adherence to and Acceptability of Intravaginal Rings for HIV Prevention: Behavioral Results of MTN-027	wrong publication type/topic	Excluded
B. Mustanski; L. Z. DuBois; T. L. Prescott; M. L. Ybarra	2014	A mixed-methods study of condom use and decision making among adolescent gay and bisexual males	wrong pupulation	Excluded
Q. Wu; G. T. Liu; L. R. Wang; Y. F. Wu; X. I. Wang	2010	A model of expanding HIV/AIDS education in Chinese rural areas	wrong region	Excluded
W. Zhang; E. P. H. Choi; D. Y. Fong; J. Y. Wong	2021	A Moderated Mediation Analysis of Condom Negotiation and Sexual Orientation on the Relationship Between Sexual Coercion and Condom Use in Chinese Young Women: Cross-Sectional Study	wrong region	Excluded
C. Alexopoulos; J. Cho	2019	A Moderated Mediation Model of Parent-Child Communication, Risk Taking, Alcohol Consumption, and Sexual Experience in Early Adulthood	wrong publication type/topic	Excluded
F. H. Zhao; S. M. Tiggelaar; S. Y. Hu; L. N. Xu; Y. Hong; M. Niyazi; X. H. Gao; L. R. Ju; L. Q. Zhang; X. X. Feng; X. Z. Duan; X. L. Song; J. Wang; Y. Yang; C. Q. Li; J. H. Liu; J. H. Liu; Y. B. Lu; L. Li; Q. Zhou; J. F. Liu; N. Zhao; J. E. Schmidt; Y. L. Qiao	2012	A multi-center survey of age of sexual debut and sexual behavior in Chinese women: Suggestions for optimal age of human papillomavirus vaccination in China	wrong region	Excluded
N. Sokkary; R. Mansouri; J. Yoost; M. Focseneanu; T. Dumont; M. Nathwani; L. Allen; S. P. Hertweck; J. E. Dietrich	2013	A Multicenter Survey of Contraceptive Knowledge among Adolescents in North America	wrong publication type/topic	Excluded
U. Shamsi; J. Hatcher; A. Shamsi; N. Zuberi; Z. Qadri; S. Saleem	2010	A multicentre matched case control study of risk factors for Preeclampsia in healthy women in Pakistan	wrong region	Excluded
D. A. Van Wees; J. C. M. Heijne; T. Heijman; K. C. J. G. Kampman; K. Westra; A. De Vries; J. De Wit; M. E. E. Kretzschmar; C. Den Daas	2019	A Multidimensional Approach to Assessing Infectious Disease Risk: Identifying Risk Classes Based on Psychological Characteristics	wrong publication type/topic	Excluded
A. M. Fasula; M. Carry; K. S. Miller	2014	A Multidimensional Framework for the Meanings of the Sexual Double Standard and its Application for the Sexual Health of Young Black Women in the US	wrong publication type/topic	Excluded
D. J. Hensel; J. D. Fortenberry	2013	A multidimensional model of sexual health and sexual and prevention behavior among adolescent women	wrong publication type/topic	Excluded
E. Maticka-Tyndale; E. Y. Tenkorang	2010	A multi-level model of condom use among male and female upper primary school students in Nyanza, Kenya	wrong region	Excluded
L. A. Eaton; D. D. Matthews; D. D. Driffin; L. Bukowski; P. A. Wilson; R. D. Stall	2017	A Multi-US City Assessment of Awareness and Uptake of Pre-exposure Prophylaxis (PrEP) for HIV Prevention Among Black Men and Transgender Women Who Have Sex with Men	wrong publication type/topic	Excluded
Z. McHome; E. Richards; S. Nnko; J. Dusabe; E. Mapella; A. Obasi	2015	A 'mystery client' evaluation of adolescent sexual and reproductive health services in health facilities from two regions in Tanzania	wrong region	Excluded
Michele L. Ybarra; Kimberly J. Mitchell	2016	A national study of lesbian, gay, bisexual (LGB), and non-LGB youth sexual behavior online and in-person": Erratum"	wrong pupulation	Excluded
Lauren N. Maziarz	2016	A national survey of superintendents' perceptions of condom availability in high schools	wrong publication type/topic	Excluded
K. Holt; K. Blanchard; T. Chipato; T. Nhemachena; M. Blum; L. Stratton; N. Morar; G. Ramjee; C. C. Harper	2013	A nationally representative survey of healthcare provider counselling and provision of the female condom in South Africa and Zimbabwe	wrong region	Excluded
N. Nyembezi; S. Machingambi	2016	A Need to Intensify HIV and AIDS Education in Secondary Schools	wrong region	Excluded
V. Chandra-Mouli; P. S. Parameshwar; M. Parry; C. Lane; G. Hainsworth; S. Wong; L. Menard-Freeman; B. Scott; E. Sullivan; M. Kemplay; L. Say	2017	A never-before opportunity to strengthen investment and action on adolescent contraception, and what we must do to make full use of it	wrong publication type/topic	Excluded
A. M. Darwish; A. M. Mohammad	2011	A new era for treating vaginal aplasia using transretropubic balloon vaginoplasty approach	wrong publication type/topic	Excluded
J. A. Schneider; A. N. Zhou; E. O. Laumann	2015	A new HIV prevention network approach: Sociometric peer change agent selection	wrong region	Excluded
E. Levy; Y. Gidron; B. O. Olley	2017	A new measurement of an indirect measure of condom use and its relationships with barriers	wrong publication type/topic	Excluded
S. Thapa	2016	A new wave in the quiet revolution in contraceptive use in Nepal: The rise of emergency contraception	wrong region	Excluded
A. Penman-Aguilar; M. Macaluso; N. Peacock; M. Christine Snead; S. F. Posner	2014	A novel approach to mixing qualitative and quantitative methods in HIV and STI prevention research	wrong publication type/topic	Excluded
A. Abdelmoula; M. S. Shoukry; M. Hassouna; A. Eid	2016	A novel non-invasive test for the evaluation of detrusor muscle reserve in young adult males to overcome outflow resistance	wrong publication type/topic	Excluded
D. Jayamaha; S. Finocchario-Kessler; J. Giovanni; J. Michael; M. E. Moffatt; A. K. Sherman; M. K. Miller	2019	A Novel Pediatric Emergency Department Intervention to Improve Adolescent Sexual Health Care	wrong publication type/topic	Excluded
M. Maldonado; S. Shah; J. Rusiecki	2021	A novel sexual health curriculum for first year internal medicine residents	wrong publication type/topic	Excluded
C. Howard; A. G. Litton; S. Reshard; Y. M. Schoenberger; M. C. Kempf; T. Simpson	2012	A novel teen community health advisor program to reduce sexual risk behaviors	wrong publication type/topic	Excluded
W. Mavhu; L. Langhaug; S. Pascoe; J. Dirawo; G. Hart; F. Cowan	2011	A novel tool to assess community norms and attitudes to multiple and concurrent sexual partnering in rural Zimbabwe: Participatory attitudinal ranking	wrong region	Excluded
R. R. Milhausen; J. Wood; S. A. Sanders; R. A. Crosby; W. L. Yarber; C. A. Graham	2011	A novel, self-guided, home-based intervention to promote condom use among young men: A pilot study	wrong outcome	Excluded
M. De Jesus; J. Taylor; C. Maine; P. Nalls	2016	A One-Size-Fits-All HIV Prevention and Education Approach?: Interpreting Divergent HIV Risk Perceptions between African American and East African Immigrant Women in Washington, DC Using the Proximate-Determinants Conceptual Framework	wrong publication type/topic	Excluded
Johnny Wu; Katie Witkiewitz; Robert J. McMahon; Kenneth A. Dodge	2010	A parallel process growth mixture model of conduct problems and substance use with risky sexual behavior	wrong publication type/topic	Excluded
R. Crosby; L. A. Shrier	2013	A partner-related risk behavior index to identify people at elevated risk for sexually transmitted infections	wrong publication type/topic	Excluded
J. J. Good; D. T. Sanchez; C. A. Moss-Racusin	2018	A Paternalistic Duty to Protect? Predicting Men's Decisions to Confront Sexism	wrong publication type/topic	Excluded
C. Layzer; L. Rosapep; S. Barr	2014	A peer education program: delivering highly reliable sexual health promotion messages in schools	wrong publication type/topic	Excluded
S. D. Rhodes; J. Alonzo; L. Mann-Jackson; E. Y. Song; A. E. Tanner; M. Garcia; B. D. Smart; L. S. Baker; E. Eng; B. A. Reboussin	2020	A peer navigation intervention to prevent HIV among mixed immigrant status Latinx GBMSM and transgender women in the United States: outcomes, perspectives and implications for PrEP uptake	wrong pupulation	Excluded
E. Rice; B. Wilder; L. Onasch-Vera; G. DiGuiseppi; R. Petering; C. Hill; A. Yadav; S. J. Lee; M. Tambe	2021	A Peer-Led, Artificial Intelligence-Augmented Social Network Intervention to Prevent HIV Among Youth Experiencing Homelessness	wrong pupulation	Excluded
W. H. Sun; C. K. H. Wong; W. C. W. Wong	2017	A Peer-Led, Social Media-Delivered, Safer Sex Intervention for Chinese College Students: Randomized Controlled Trial	wrong region	Excluded
Gloria N. Nwagwu	2015	A phenomenological study of acceptability of preexposure prophylaxis therapy within the lived experiences of hiv negative male-to-female transgender young adults	wrong pupulation	Excluded
S. Pan; S. Sun; X. Li; J. Chen; Y. Xiong; Y. He; J. E. Pachankis	2021	A pilot cultural adaptation of LGB-affirmative CBT for young Chinese sexual minority men’s mental and sexual health	wrong region	Excluded
M. A. Moreno; L. N. Brockman; J. N. Wasserheit; D. A. Christakis	2012	A pilot evaluation of older adolescents' sexual reference displays on Facebook	wrong publication type/topic	Excluded
I. Juzang; T. Fortune; S. Black; E. Wright; S. Bull	2011	A pilot programme using mobile phones for HIV prevention		Included	Excluded	wrong outcome
T. Shafii; S. K. Benson; D. M. Morrison; J. P. Hughes; M. R. Golden; K. K. Holmes	2015	A pilot randomised controlled trial of an interactive computer-based intervention for sexual health in adolescents and young adults		Included	Excluded	wrong publication type/topic
G. T. Wernette; M. Plegue; C. W. Kahler; A. Sen; C. Zlotnick	2018	A Pilot Randomized Controlled Trial of a Computer-Delivered Brief Intervention for Substance Use and Risky Sex during Pregnancy	wrong pupulation	Excluded
M. L. Ybarra; E. Agaba; N. Nyemara	2021	A Pilot RCT Evaluating InThistoGether, an mHealth HIV Prevention Program for Ugandan Youth	wrong region	Excluded
K. Ingersoll; C. Frederick; K. MacDonnell; L. Ritterband; H. Lord; B. Jones; L. Truwit	2018	A Pilot RCT of an Internet Intervention to Reduce the Risk of Alcohol-Exposed Pregnancy	wrong pupulation	Excluded
C. R. Davidson; G. M. Turner-McGrievy; D. K. Hilfinger Messias; D. B. Friedman; A. G. Robillard	2019	A Pilot Study Examining Religious Organization Affiliation, Sexual Health Information Sources, and Sexual Behaviors Among College Students	wrong publication type/topic	Excluded
J. M. Sales; J. L. Brown; L. Boyce; T. Renfro; S. Sullivan; R. J. Di Clemente	2014	A pilot study of a combination STD prevention intervention for african-american mothers and their adolescent daughters	wrong pupulation	Excluded
C. H. Logie; A. Lacombe-Duncan; J. Weaver; D. Navia; D. Este	2015	A Pilot Study of a Group-Based HIV and STI Prevention Intervention for Lesbian, Bisexual, Queer, and Other Women Who Have Sex with Women in Canada	wrong pupulation	Excluded
H. H. Goltz; D. W. Coon; J. A. Catania; D. M. Latini	2012	A Pilot Study of HIV/STI Risk among Men Having Sex with Men Using Erectile Dysfunction Medications: Challenges and Opportunities for Sexual Medicine Physicians	wrong pupulation	Excluded
A. Lazorwitz; R. Seale; A. Davis; M. Guiahi	2020	A pilot study on the effect of isotretinoin on serum etonogestrel concentrations in contraceptive implant users	wrong publication type/topic	Excluded
L. C. Fine; C. J. Mollen	2010	A pilot study to assess candidacy for emergency contraception and interest in sexual health education in a pediatric emergency department population	wrong publication type/topic	Excluded
W. L. Yarber; R. R. Milhausen; K. A. Beavers; R. Ryan; M. J. Sullivan; K. B. Vanterpool; S. A. Sanders; C. A. Graham; R. A. Crosby	2018	A pilot test of a self-guided, home-based intervention to improve condom-related sexual experiences, attitudes, and behaviors among young women		Included	Included
L. M. Bogart; J. K. B. Matovu; G. J. Wagner; H. D. Green; E. D. Storholm; D. J. Klein; T. Marsh; S. MacCarthy; A. Kambugu	2020	A Pilot Test of Game Changers, a Social Network Intervention to Empower People with HIV to be Prevention Advocates in Uganda	wrong region	Excluded
G. N. Damacena; C. L. Szwarcwald; L. R. da Motta; S. K. Kato; A. G. Adami; M. P. Paganella; G. F. M. Pereira; R. D. Sperhacke	2019	A portrait of risk behavior towards HIV infection among Brazilian army conscripts by geographic regions, 2016	wrong region	Excluded
T. F. Burke; R. Ahn; B. D. Nelson; R. Hines; J. Kamara; M. Oguttu; L. Dulo; E. Achieng; B. Achieng; A. Natarajan; J. Maua; S. A. S. Kargbo; Z. Altawil; K. Tester; E. de Redon; M. Niang; K. Abdalla; M. J. Eckardt	2016	A postpartum haemorrhage package with condom uterine balloon tamponade: a prospective multi-centre case series in Kenya, Sierra Leone, Senegal, and Nepal	wrong region	Excluded
F. K. Winston; L. Jacobsohn	2010	A practical approach for applying best practices in behavioural interventions to injury prevention	wrong publication type/topic	Excluded
R. F. Omar; M. Leboeuf; M. Lemyre; I. Chabot; S. Trottier; A. Ulmann; M. G. Bergeron	2021	A Pre-Phase III Efficacy Trial of the Spermicide/Contraceptive Effect of the Invisible Condom, a Non-Hormonal Vaginal Gel, in Women From Canada	wrong publication type/topic	Excluded
J. Renju; B. Andrew; K. Nyalali; C. Kishamawe; C. Kato; J. Changalucha; A. Obasi	2010	A process evaluation of the scale up of a youth-friendly health services initiative in northern Tanzania	wrong region	Excluded
Eleanor Maticka-Tyndale; Jelani Kerr; Robert Mihan	2016	A profile of the sexual experiences of African, Caribbean and Black Canadian youth in the context of Canadian youth sexuality	wrong publication type/topic	Excluded
V. Magezi	2016	A proposition for an integrated church and community intervention to adolescent and youth sexual reproductive health challenges	wrong region	Excluded
S. Delaney; C. Gardella; C. Daruthayan; M. Saracino; L. Drolette; L. Corey; A. Wald	2012	A prospective cohort study of partner testing for herpes simplex virus and sexual behavior during pregnancy	wrong publication type/topic	Excluded
N. Karlsson; M. Kåberg; T. Berglund; A. Hammarberg; L. Widman; A. M. Ekström	2021	A prospective cohort study of risk behaviours, retention and loss to follow-up over 5 years among women and men in a needle exchange program in Stockholm, Sweden	wrong publication type/topic	Excluded
R. Crosby; L. A. Shrier; R. J. Charnigo; C. Weathers; S. A. Sanders; C. A. Graham; R. Milhausen; W. L. Yarber	2012	A prospective event-level analysis of condom use experiences following STI testing among patients in three US cities	wrong publication type/topic	Excluded
A. E. Tanner; D. J. Hensel; J. D. Fortenberry	2010	A Prospective Study of the Sexual, Emotional, and Behavioral Correlates Associated With Young Women's First and Usual Coital Events	wrong publication type/topic	Excluded
C. Jesam; L. Cochon; A. M. Salvatierra; A. Williams; N. Kapp; D. Levy-Gompel; V. Brache	2016	A prospective, open-label, multicenter study to assess the pharmacodynamics and safety of repeated use of 30 mg ulipristal acetate	wrong publication type/topic	Excluded
M. P. Festin; L. Bahamondes; T. M. Nguyen; N. Habib; M. Thamkhantho; K. Singh; A. Gosavi; G. Bartfai; T. Bito; M. V. Bahamondes; N. Kapp	2016	A prospective, open-label, single arm, multicentre study to evaluate efficacy, safety and acceptability of pericoital oral contraception using levonorgestrel 1.5 mg	wrong region	Excluded
C. H. Logie; C. Daniel; P. A. Newman; J. Weaver; M. R. Loutfy	2014	A psycho-educational HIV/STI prevention intervention for internally displaced women in Leogane, Haiti: results from a non-randomized cohort pilot study	wrong region	Excluded
M. Reece; D. Herbenick; A. V. Hollub; D. J. Hensel; S. E. Middlestadt	2010	A Psychometric Assessment of the Multi-Factor Attitude Toward Condoms Scale (MFACS)	wrong publication type/topic	Excluded
S. L. Rosenthal; L. D. Fraiz; A. M. De Roche; M. Catallozzi; G. K. Shapiro; G. D. Zimet	2017	A psychosocial evaluation of the zika virus: U. S. Pregnant women's knowledge and attitudes about prevention	wrong pupulation	Excluded
K. M. Pass; S. N. Younge; A. Geter; M. Al-Bayan; B. H. Wade	2016	A qualitative analysis of emerging adult black men’s sexual decision-making behavior and substance use	wrong publication type/topic	Excluded
Lauren S. Chernick; Jonathan Y. Siden; David L. Bell; Peter S. Dayan	2019	A qualitative assessment to understand the barriers and enablers affecting contraceptive use among adolescent male emergency department patients": Erratum"	wrong publication type/topic	Excluded
K. C. Davis; T. J. Schraufnagel; K. F. Kajumulo; A. K. Gilmore; J. Norris; W. H. George	2014	A qualitative examination of men's condom use attitudes and resistance: it's just part of the game""	wrong publication type/topic	Excluded
R. Corona; M. Pope; C. Shaffer; K. Hood; E. Velazquez; J. Barinas	2018	A Qualitative Examination of the Relationship Between Body Image and Sexual Behavior: Perceptions from Latina and African American Adolescent Girls and Their Maternal Caregivers	wrong publication type/topic	Excluded
A. Skolnik; J. Snyder; D. Rubin; S. Stalford; A. Y. Akers	2019	A Qualitative Exploration of Factors Influencing Young Women's Decision To Initiate An Intrauterine Device	wrong publication type/topic	Excluded
Y. Che; E. Dusabe-Richards; S. Wu; Y. Jiang; X. Dong; J. Li; W. H. Zhang; M. Temmerman; R. Tolhurst; Y. Zhou; Q. Liu; L. Tang; S. Zhou; J. Xu; Y. C. Yu; C. Xiong; J. Liu; Q. Meng; W. Zhao; X. Qian; H. Jiang; J. Liang; L. Hu; S. Liu; X. Gan; J. Olsen; J. Li; D. R. Esther; Inpac group	2017	A qualitative exploration of perceptions and experiences of contraceptive use, abortion and post-abortion family planning services (PAFP) in three provinces in China	wrong region	Excluded
K. N. Piper; T. J. Fuller; A. A. Ayers; D. N. Lambert; J. M. Sales; G. M. Wingood	2020	A Qualitative Exploration of Religion, Gender Norms, and Sexual Decision-Making within African American Faith-Based Communities	wrong publication type/topic	Excluded
S. Wayal; M. Gerressu; P. Weatherburn; V. Gilbart; G. Hughes; C. H. Mercer	2020	A qualitative study of attitudes towards, typologies, and drivers of concurrent partnerships among people of black Caribbean ethnicity in England and their implications for STI prevention	wrong publication type/topic	Excluded
M. W. Carter; A. R. Bergdall; D. Henry-Moss; K. Hatfield-Timajchy; L. Hock-Long	2012	A qualitative study of contraceptive understanding among young adults	wrong publication type/topic	Excluded
J. Wamoyi; A. Mongi; M. Sally; D. Kakoko; D. Shamba; E. Geubbels; S. Kapiga	2015	A qualitative study of discourses on heterosexual anal sexual practice among key, and general populations in Tanzania: Implications for HIV prevention Disease epidemiology - infectious	wrong region	Excluded
Deborah Kacanek; Amanda Dennis; Nuriye Nalan Sahin-Hodoglugil; Elizabeth T. Montgomery; Neetha Morar; Sibongile Mtetwa; Busi Nkala; Jessica Phillip; Connie Watadzaushe; Ariane van der Straten	2012	A qualitative study of obstacles to diaphragm and condom use in an HIV prevention trial in Sub-Saharan Africa	wrong region	Excluded
A. Y. Akers; M. A. Gold; T. Coyne-Beasley; G. Corbie-Smith	2012	A Qualitative Study of Rural Black Adolescents' Perspectives on Primary STD Prevention Strategies	wrong publication type/topic	Excluded
Jonathan M. Grund; Monique M. Hennink	2012	A qualitative study of sexual behavior change and risk compensation following adult male circumcision in urban Swaziland	wrong region	Excluded
E. F. Rothman; J. Paruk; A. Espensen; J. R. Temple; K. Adams	2017	A Qualitative Study of What US Parents Say and Do When Their Young Children See Pornography	wrong publication type/topic	Excluded
C. Yang; C. A. Latkin; P. Liu; K. E. Nelson; C. Wang; R. Luan	2010	A qualitative study on commercial sex behaviors among male clients in Sichuan Province, China	wrong region	Excluded
H. Liu; P. Liu; Y. Zhao; H. Xue; L. Liu; X. Tang; M. J. Han	2020	A qualitative study on HIV related risk behaviors, current status and need for prevention services among 28 money boys	wrong region	Excluded
G. Pierre; A. Umutoni; T. Dzinamarira	2020	A qualitative study on oral-fluid-based HIV self-testing experiences among men in Kigali, Rwanda	wrong region	Excluded
Nam T. Nguyen; Sarah C. Keithly	2012	A qualitative study on the sexual behaviour of people living with HIV in Vietnam	wrong region	Excluded
N. Ratna; M. Bleasdille; C. Lowndes; A. Nardone; K. Folkard; A. Roberts	2018	A quantitative evaluation of the London Come Correct Condom Card (C-Card) scheme: Does it serve those in greatest need?	wrong publication type/topic	Excluded
Shemeka Hamlin-Palmer	2013	A quantitative study of African American young adults' knowledge and attitudes towards condom use and HIV/STDS in Mississippi	wrong publication type/topic	Excluded
Carol L. Galletly; Steven D. Pinkerton; Wayne DiFranceisco	2012	A quantitative study of Michigan's criminal HIV exposure law	wrong publication type/topic	Excluded
R. Mash; R. J. Mash	2012	A quasi-experimental evaluation of an HIV prevention programme by peer education in the Anglican Church of the Western Cape, South Africa	wrong region	Excluded
L. Campero; D. Walker; E. E. Atienzo; J. P. Gutierrez	2011	A quasi-experimental evaluation of parents as sexual health educators resulting in delayed sexual initiation and increased access to condoms	wrong region	Excluded
T. C. Veinot; T. R. Campbell; D. J. Kruger; A. Grodzinski	2013	A question of trust: User-centered design requirements for an informatics intervention to promote the sexual health of African-American youth	wrong publication type/topic	Excluded
J. Gold; C. K. Aitken; H. G. Dixon; M. S. Lim; M. Gouillou; T. Spelman; M. Wakefield; M. E. Hellard	2011	A randomised controlled trial using mobile advertising to promote safer sex and sun safety to young people		Included	Included
J. K. Byamugisha; F. M. Mirembe; E. Faxelid; N. M. Tumwesigye; K. Gemzell-Danielsson	2010	A randomized clinical trial of two emergency contraceptive pill regimens in a Ugandan population	wrong region	Excluded
T. Lutalo; G. Kigozi; E. Kimera; D. Serwadda; M. J. Wawer; L. S. Zabin; R. H. Gray	2010	A randomized community trial of enhanced family planning outreach in Rakai, Uganda	wrong region	Excluded
C. R. Pearson; D. Kaysen; D. Huh; M. Bedard-Gillgan; D. Walker; R. Marin; K. Saluskin	2020	A randomized comparison trial of culturally adapted HIV prevention approaches for Native Americans reducing trauma symptoms versus substance misuse: The Healing Seasons protocol	wrong intervention	Excluded
L. M. Kuhns; R. Garofalo; M. Hidalgo; S. Hirshfield; C. Pearson; J. Bruce; D. S. Batey; A. Radix; U. Belkind; H. Jia; R. Schnall	2020	A randomized controlled efficacy trial of an mHealth HIV prevention intervention for sexual minority young men: MyPEEPS mobile study protocol	wrong pupulation	Excluded
G. Heeren; John B. Jemmott, III; Zolani Ngwane; Andrew Mandeya; Joanne C. Tyler	2013	A randomized controlled pilot study of an HIV risk-reduction intervention for sub-Saharan African university students	wrong region	Excluded
A. B. Berenson; M. Rahman	2012	A randomized controlled study of two educational interventions on adherence with oral contraceptives and condoms		Included	Included
S. D. Rhodes; T. P. McCoy; A. T. Vissman; R. J. DiClemente; S. Duck; K. C. Hergenrather; K. L. Foley; J. Alonzo; F. R. Bloom; E. Eng	2011	A randomized controlled trial of a culturally congruent intervention to increase condom use and HIV testing among heterosexually active immigrant Latino men	wrong pupulation	Excluded
M. I. Fernandez; S. G. Hosek; A. L. Hotton; S. E. Gaylord; N. Hernandez; S. V. Alfonso; H. Joseph	2016	A Randomized Controlled Trial of POWER: An Internet-Based HIV Prevention Intervention for Black Bisexual Men	wrong pupulation	Excluded
R. Jones; D. R. Hoover; L. J. Lacroix	2013	A randomized controlled trial of soap opera videosstreamed to smartphones to reduce riskofsexuallytransmitted human immunodeficiencyvirus(HIV) in young urbanAfricanAmerican women		Included	Excluded	wrong outcome
J. Baird; R. C. Merchant	2014	A randomized controlled trial of the effects of a brief intervention to increase chlamydia and gonorrhea testing uptake among young adult female emergency department patients	wrong intervention	Excluded
D. Johnson; R. Juras; P. Riley; M. Chatterji; P. Sloane; S. K. Choi; B. Johns	2017	A randomized controlled trial of the impact of a family planning mHealth service on knowledge and use of contraception	wrong region	Excluded
M. A. Gold; G. K. Tzilos; L. A. R. Stein; B. J. Anderson; M. D. Stein; C. M. Ryan; A. Zuckoff; C. DiClemente	2016	A Randomized Controlled Trial to Compare Computer-assisted Motivational Intervention with Didactic Educational Counseling to Reduce Unprotected Sex in Female Adolescents		Included	Excluded	wrong publication type/topic
T. M. Exner; J. M. Tesoriero; H. B. Battles; S. Hoffman; J. E. Mantell; J. Correale; J. Adams-Skinner; D. A. Shapiro; K. Rowe; R. A. Cotroneo; C. S. Leu; J. Hunter; S. J. Klein	2012	A randomized controlled trial to evaluate a structural intervention to promote the female condom in New York state	wrong publication type/topic	Excluded
Michele L. Ybarra; Josephine D. Korchmaros; Tonya L. Prescott; Ruth Birungi	2015	A randomized controlled trial to increase HIV preventive Information, Motivation, and Behavioral skills in Ugandan adolescents	wrong region	Excluded
R. Stephenson; B. Vwalika; L. Greenberg; Y. Ahmed; C. Vwalika; E. Chomba; W. Kilembe; A. Tichacek; S. Allen	2011	A randomized controlled trial to promote long-term contraceptive use among HIV-serodiscordant and concordant positive couples in Zambia	wrong region	Excluded
J. Stevens; R. Lutz; N. Osuagwu; D. Rotz; B. Goesling	2017	A randomized trial of motivational interviewing and facilitated contraceptive access to prevent rapid repeat pregnancy among adolescent mothers	wrong intervention	Excluded
D. W. Billings; S. L. Leaf; J. Spencer; T. Crenshaw; S. Brockington; R. S. Dalal	2015	A Randomized Trial to Evaluate the Efficacy of a Web-Based HIV Behavioral Intervention for High-Risk African American Women		Included	Excluded	wrong population
O. A. Dada; E. M. Godfrey; G. Piaggio; H. Von Hertzen	2010	A randomized, double-blind, noninferiority study to compare two regimens of levonorgestrel for emergency contraception in Nigeria	wrong region	Excluded
R. A. Bajaj; M. Sheikh; D. L. Levine	2018	A rare case of nonmalignant massive cervical lymphadenopathy	wrong publication type/topic	Excluded
K. Prasanth; K. Ramachandran; P. Dhanavelu; G. Arumugam	2015	A rare case of submandibular lymphadenopathy due to pediculosis pubis infestation of facial hair: A case report	wrong publication type/topic	Excluded
T. Tydén; M. Palmqvist; M. Larsson	2012	A repeated survey of sexual behavior among female university students in Sweden	wrong publication type/topic	Excluded
S. Kroeze; C. Kruse	2018	A retrospective multicenter study on the characteristics of women with repeat induced abortions in the Netherlands in 2015	wrong publication type/topic	Excluded
N. T. Ratanasiripong	2012	A review of human papillomavirus (HPV) infection and HPV vaccine-related attitudes and sexual behaviors among college-aged women in the United States	wrong publication type/topic	Excluded
J. S. Hong; D. R. Voisin; H. C. Hahm; M. Feranil; Sask Mountain	2016	A Review of Sexual Attitudes, Knowledge, and Behaviors Among South Korean Early Adolescents: Application of the Ecological Framework	wrong region	Excluded
L. B. Whiteley; J. Mello; O. Hunt; L. K. Brown	2012	A review of sexual health Web sites for adolescents	wrong publication type/topic	Excluded
Jun Sung Hong; Dexter R. Voisin; Shantel Crosby	2015	A review of STI/HIV interventions for delinquent and detained juveniles: An application of the social-ecological framework	wrong pupulation	Excluded
I. Fernando	2010	A review of the under-16 care provided by standalone GUM and FP services	wrong publication type/topic	Excluded
A. Jacquerye	2020	A revolution in sex education using sex robots	wrong publication type/topic	Excluded
L. A. Rohrbach; N. F. Berglas; P. Jerman; F. Angulo-Olaiz; C. P. Chou; N. A. Constantine	2015	A rights-based sexuality education curriculum for adolescents: 1-year outcomes from a cluster-randomized trial	wrong pupulation	Excluded
A. Azizi; K. Ríos-Soto; A. Mubayi; J. M. Hyman	2017	A risk-based model for predicting the impact of using condoms on the spread of sexually transmitted infections	wrong publication type/topic	Excluded
C. A. Lennon; T. B. Huedo-Medina; D. P. Gerwien; B. T. Johnson	2012	A role for depression in sexual risk reduction for women? A meta-analysis of HIV prevention trials with depression outcomes	wrong publication type/topic	Excluded
M. Luminais; R. Lovell; M. McGuire	2019	A Safe Harbor Is Temporary Shelter, Not A Pathway Forward: How Court-Mandated Sex Trafficking Intervention Fails to Help Girls Quit the Sex Trade	wrong publication type/topic	Excluded
H. Nkata; R. Teixeira; H. Barros	2019	A scoping review on sexual and reproductive health behaviors among Tanzanian adolescents	wrong region	Excluded
C. A. Schreiber; S. J. Ratcliffe; M. D. Sammel; P. G. Whittaker	2016	A self-assessment efficacy tool for spermicide contraceptive users	wrong publication type/topic	Excluded
B. Suffoletto; A. Akers; K. A. McGinnis; J. Calabria; H. C. Wiesenfeld; D. B. Clark	2013	A sex risk reduction text-message program for young adult females discharged from the emergency department		Included	Excluded	wrong intervention
L. M. Kaljee; L. H. Tho; T. T. Minh; P. Lerdboon; M. Green; R. Riel; V. Pham	2012	A Sexual Health Program for Vietnamese Parents of Adolescents: A Preliminary Report on Changes in Parental Knowledge, Communication, and Self-Efficacy for Condom Use	wrong region	Excluded
S. Graham; R. J. Guy; H. C. Wand; J. M. Kaldor; B. Donovan; J. Knox; D. McCowen; P. Bullen; J. Booker; C. O'Brien; K. Garrett; J. S. Ward	2015	A sexual health quality improvement program (SHIMMER) triples chlamydia and gonorrhoea testing rates among young people attending Aboriginal primary health care services in Australia	wrong pupulation	Excluded
J. Leyva; E. Sanchez; A. Arroyo; K. Wade; N. Dinh; C. Kellogg; O. Equils	2018	A signifcant portion of college students are not aware of HPV disease and HPV vaccine recommendations	wrong publication type/topic	Excluded
S. S. Rajan; D. Sokal	2011	A simpler tool for estimation of HIV incidence from cross-sectional, age-specific prevalence data	wrong region	Excluded
D. Van Wees; C. Den Daas; J. Heijne; M. Kretzschmar	2019	A single dose of behaviour change: The impact of testing on behaviour and chlamydia transmission	wrong publication type/topic	Excluded
M. D. Gómez-Elías; M. May; M. J. Munuce; L. Bahamondes; P. S. Cuasnicú; D. J. Cohen	2019	A single post-ovulatory dose of ulipristal acetate impairs postfertilization events in mice	wrong publication type/topic	Excluded
K. Winskell; G. Sabben; K. Ondeng’e; I. Odero; V. Akelo; V. Mudhune	2019	A smartphone game to prevent HIV among young Kenyans: Household dynamics of gameplay in a feasibility study	wrong region	Excluded
K. Winskell; G. Sabben; V. Akelo; K. Ondeng'E; I. Odero; V. Mudhune	2020	A smartphone game to prevent HIV among young Kenyans: Local perceptions of mechanisms of effect	wrong region	Excluded
B. Saunders; A. Morgan; G. Harper; R. Arrington-Sanders	2016	A snapshot of the sexual experiences of bisexual black adolescent males over 1 year	wrong publication type/topic	Excluded
K. B. Greenberg; S. C. Jenks; N. Piazza; B. R. Malibiran; C. A. Aligne	2017	A Snapshot of Urban Adolescent Women's Contraceptive Knowledge at the Onset of a Community Long-Acting Reversible Contraceptive Promotion Initiative	wrong publication type/topic	Excluded
Jennifer M. Belus; Donald H. Baucom; Tara Carney; Emily A. Carrino; Wendee M. Wechsberg	2019	A South African couple-based HIV prevention program: Preliminary evidence of the long-term effects	wrong region	Excluded
W. J. Chen; J. Z. Yang; J. Jiang; L. He; Y. Xu; J. L. Zheng; J. M. Jiang; X. H. Pan	2021	A spatial analysis of the epidemiology of HIV-infected students in Zhejiang province, China	wrong region	Excluded
S. Smith; J. M. Platt; D. Clifford; M. Preston; C. Satterwhite; P. J. Kelly; M. Ramaswamy	2020	A State-Level Examination of School Nurses' Perceptions of Condom Availability Accompanied by Sex Education	wrong publication type/topic	Excluded
W. Tu; P. Ghosh; B. P. Katz	2011	A Stochastic Model for Assessing Chlamydia trachomatis Transmission Risk Using Longitudinal Observational Data	wrong publication type/topic	Excluded
L. Blackmon-Jones	2017	A Strategy to Promote Successful Transition to School Nursing	wrong publication type/topic	Excluded
Y. Choi; T. Lee	2021	A structural equation modeling of reproductive health promoting behaviors among female adolescents in the Philippines	wrong region	Excluded
L. Bonney; M. Fost; Y. F. Wang; V. L. Green; G. Wingood; C. Del Rio; R. Rothenberg	2011	A study of african american and latina women and human papillomavirus: Lessons learnt	wrong publication type/topic	Excluded
S. Naganna; V. H. Chandregowda	2018	A study of awareness about human immunodeficiency virus/acquired immunodeficiency syndrome among first-year MBBS students of KBNIMS, Gulbarga	wrong region	Excluded
B. Schei; H. Stigum	2010	A study of men who pay for sex, based on the Norwegian national sex surveys	wrong publication type/topic	Excluded
P. Israel; T. D. Naidoo; M. J. Titus	2016	A study of the attitude and knowledge of teenagers in the Pietermaritzburg area towards contraception	wrong region	Excluded
O. Abdelnaser; A. Mahmood; A. D. Read	2011	A study of the motivation and de-motivation factors influencing the participation of people of Pulau Pinang in recycling of solid wastes	wrong region	Excluded
W. V. Vandana; N. K. Saxena	2013	A study of the prevalence of gonorrhea among high risk population in Hyderabad, A.P	wrong region	Excluded
Abbey B. Berenson	2013	A study of two interventions to increase adherence with oral contraceptives and condom use among adolescents and young adults	wrong intervention	Excluded
S. L. Eyre; L. E. Nelson; T. Dal Santo; D. Tran	2012	A study of vernacular partner terms: Possible cultural cues to condom use	wrong publication type/topic	Excluded
M. David	2018	A study on contraceptive knowledge, attitude, and practices among adolescent gravidas in a tertiary	wrong region	Excluded
P. Renjhen; A. Kumar; S. Pattanshetty; A. Sagir; C. M. Samarasinghe	2010	A study on knowledge, attitude and practice of contraception among college students in Sikkim, India	wrong region	Excluded
S. Tafuri; D. Martinelli; C. Germinario; R. Prato	2011	A study on the sexual and contraception behaviours of the pre-university students in Puglia (South-Italy)	wrong publication type/topic	Excluded
K. S. Elkington; M. A. O'Grady; S. Tross; P. Wilson; J. Watkins; L. Lebron; R. Cohall; A. Cohall	2020	A study protocol for a randomized controlled trial of a cross-systems service delivery model to improve identification and care for HIV, STIs and substance use among justice-involved young adults	wrong pupulation	Excluded
C. W. Hicks; S. DeMarsh; H. Singh; L. Gillespie; S. Worley; E. S. Rome	2012	A survey of attitudes about various birth control methods in young women with and without eating disorders	wrong publication type/topic	Excluded
S. Liu; J. Zhao; K. Rou; L. Chen; W. Cai; L. Li; Z. Wu; R. Detels	2012	A Survey of condom use behaviors and HIV/STI prevalence among venue-based money boys in Shenzhen, China	wrong region	Excluded
D. Daniel; N. Gabbur	2014	A survey of contraception knowledge among incoming interns and medical students	wrong publication type/topic	Excluded
F. Drago; G. Ciccarese; F. Zangrillo; G. Gasparini; L. Cogorno; S. Riva; S. Javor; E. Cozzani; F. Broccolo; S. Esposito; A. Parodi	2016	A survey of current knowledge on sexually transmitted diseases and sexual behaviour in Italian adolescents	wrong publication type/topic	Excluded
K. Newby; L. M. Wallace; O. Dunn; K. E. Brown	2012	A survey of English teenagers sexual experience and preferences for school-based sex education	wrong publication type/topic	Excluded
S. Onprasonk; K. Pinitluek; R. Charupash; M. Kelly	2021	A survey of health literacy in sexually transmitted diseases and its association with sexual behaviors among students of vocational schools in 7th health region, Thailand	wrong region	Excluded
O. C. Gürkan; F. Bozkurt; H. Circir	2016	A survey of knowledge and attitudes of emergency contraception among university students in Turkey	wrong region	Excluded
S. M. Biradar	2013	A survey of knowledge and perceptions towards emergency contraceptives among women of Bijapur, South India	wrong region	Excluded
J. Mamo; C. Fenech	2012	A survey of medical students attending an international student conference	wrong region	Excluded
S. Tafuri; D. Martinelli; C. Germinario; R. Prato	2012	A survey of opinions on emergency contraception in young women in Southern Italy	wrong publication type/topic	Excluded
S. H. Moses Dr; J. Dhar	2012	A survey of the sexual and reproductive health of HIV-positive women in Leicester	wrong publication type/topic	Excluded
M. B. Padilla; V. Guilamo-Ramos; R. Godbole	2012	A syndemic analysis of alcohol use and sexual risk behavior among tourism employees in Sosúa, Dominican Republic	wrong region	Excluded
M. L. Gilliam; S. Q. Mistretta; S. L. Martins; J. L. Holl	2014	A systematic approach to improving intrauterine device services in family planning clinics	wrong publication type/topic	Excluded
M. Pitts; B. Donohue; K. N. Schubert; G. M. Chow; T. Loughran; Y. Gavrilova	2015	A Systematic Case Examination of The Optimum Performance Program in Sports in a Combat Sport Athlete	wrong publication type/topic	Excluded
E. Algur; H. S. Friedman; E. Wang; B. Deperthes	2019	A Systematic Global Review of Condom Availability Programs in High Schools	wrong publication type/topic	Excluded
T. Amare; T. Yeneabat; Y. Amare	2019	A Systematic Review and Meta-Analysis of Epidemiology of Risky Sexual Behaviors in College and University Students in Ethiopia, 2018	wrong region	Excluded
A. DeSmet; R. Shegog; D. Van Ryckeghem; G. Crombez; I. De Bourdeaudhuij	2015	A Systematic Review and Meta-analysis of Interventions for Sexual Health Promotion Involving Serious Digital Games	wrong publication type/topic	Excluded
A. Kelly-Hanku; A. Vallely; W. Y. Man; D. Wilson; G. Law; R. Gray	2013	A systematic review of heterosexual anal intercourse and its role in the transmission of HIV and other sexually transmitted infections in Papua New Guinea	wrong region	Excluded
Carolyne N. Muthoni; Shawn M. Kneipp; Margaret W. Gichane; Courtney E. Caiola; Audrey E. Pettifor; Jessica R. Williams	2020	A systematic review of hiv interventions for young women in sub-saharan africa	wrong region	Excluded
E. Miller; H. J. Bergmeier; C. Blewitt; A. O'Connor; H. Skouteris	2021	A systematic review of humour-based strategies for addressing public health priorities	wrong publication type/topic	Excluded
C. Free; I. G. Roberts; T. Abramsky; M. Fitzgerald; F. Wensley	2011	A systematic review of randomised controlled trials of interventions promoting effective condom use	wrong publication type/topic	Excluded
Nosipho Shangase; Ayesha B. Kharsany; Nonzwakazi P. Ntombela; Audrey Pettifor; Lyle R. McKinnon	2021	A systematic review of randomized controlled trials of school based interventions on sexual risk behaviors and sexually transmitted infections among young adolescents in sub-saharan africa	wrong region	Excluded
V. von Sadovszky; B. Draudt; S. Boch	2014	A systematic review of reviews of behavioral interventions to promote condom use	wrong publication type/topic	Excluded
Sophie G. Kedzior; Zohra S. Lassi; Tassia K. Oswald; Vivienne M. Moore; Jennifer L. Marino; Alice R. Rumbold	2020	A systematic review of school-based programs to improve adolescent sexual and reproductive health: Considering the role of social connectedness	wrong publication type/topic	Excluded
Audrey E. Pettifor; Brooke A. Levandowski; Catherine Macphail; William C. Miller; Joyce Tabor; Carol Ford; Cheryl R. Stein; Helen Rees; Myron Cohen	2011	A tale of two countries: Rethinking sexual risk for HIV among young people in South Africa and the United States	wrong region	Excluded
J. Price; N. Mullin	2013	A tiered approach to relationships and sexual education and sexual health promotion	wrong pupulation	Excluded
F. Havaei; M. Doull; E. Saewyc	2019	A trend analysis of sexual health behaviours of a national sample of Canadian adolescents using HBSC data from 2002-2014	wrong publication type/topic	Excluded
V. Guilamo-Ramos; A. Benzekri; M. Thimm-Kaiser; P. Dittus; Y. Ruiz; C. M. Cleland; W. McCoy	2020	A triadic intervention for adolescent sexual health: A randomized clinical trial	wrong pupulation	Excluded
L. Emmerton; M. B. Skinner; E. Gardiner; L. Nissen; J. Debattista	2011	A trial of the distribution of chlamydia self-collection postal specimen kits from Australian community pharmacies	wrong publication type/topic	Excluded
M. G. Rangel; A. P. Martinez-Donate; M. F. Hovell; C. L. Sipan; J. A. Zellner; E. Gonzalez-Fagoaga; N. J. Kelley; A. Asadi-Gonzalez; C. Amuedo-Dorantes; C. Magis-Rodriguez	2012	A two-way road: rates of HIV infection and behavioral risk factors among deported Mexican labor migrants	wrong region	Excluded
L. S. Chernick; M. S. Stockwell; A. Gonzalez; J. Mitchell; A. Ehrhardt; S. Bakken; C. L. Westhoff; J. Santelli; P. S. Dayan	2021	A User-Informed, Theory-Based Pregnancy Prevention Intervention for Adolescents in the Emergency Department: A Prospective Cohort Study	wrong intervention	Excluded
T. Pendergrass; L. Fiellin; K. Hieftje; L. Duncan	2014	A videogame intervention for risk reduction and prevention in young minority teens	wrong pupulation	Excluded
A. Chamratrithirong; K. Ford; S. Punpuing; P. Prasartkul	2017	A workplace intervention program and the increase in HIV knowledge, perceived accessibility and use of condoms among young factory workers in Thailand	wrong region	Excluded
M. T. Dang; A. Amos; M. Dangerfield; B. Ford; K. Kern; M. Moon	2019	A Youth Participatory Project to Address STIs and HIV among Homeless Youth	wrong pupulation	Excluded
C. B. Roberts; J. Bedell	2020	A Youth-Friendly Pharmacy Initiative: Decreasing Unintended Pregnancies Among Disenfranchised Youth	wrong outcome	Excluded
R. K. Wanyenze; M. R. Kamya; R. Fatch; H. Mayanja-Kizza; S. Baveewo; G. Szekeres; D. R. Bangsberg; T. Coates; J. A. Hahn	2013	Abbreviated HIV counselling and testing and enhanced referral to care in Uganda: A factorial randomised controlled trial	wrong region	Excluded
A. D. Kiš	2010	ABC for AIDS prevention in Guinea: Migrant gold mining communities address their risks	wrong region	Excluded
C. Allen; M. Mbonye; J. Seeley; J. Birungi; B. Wolff; A. Coutinho; S. Jaffar	2011	ABC for people with HIV: Responses to sexual behaviour recommendations among people receiving antiretroviral therapy in Jinja, Uganda	wrong region	Excluded
D. J. Templeton; B. A. Tyson; J. P. Meharg; K. E. Habgood; P. M. Bullen; S. Malek; R. McLean	2010	Aboriginal health worker screening for sexually transmissible infections and blood-borne viruses in a rural Australian juvenile correctional facility	wrong publication type/topic	Excluded
S. Chalain; G. Bouzille; E. Bouquet; J. L. Fougas; M. Tanguy; A. Fournier; S. Fanello	2011	Aborting women social characteristics: A study in Maine-et-Loire region (France) in 2007	wrong publication type/topic	Excluded
J. H. B. Chaves; L. Pessini; A. F. S. Bezerra; G. Rego; R. Nunes	2010	Abortion among adolescents: A bioethical approach	wrong region	Excluded
A. Diehl; S. C. Pillon; M. A. dos Santos; R. Laranjeira	2017	Abortion and sex-related conditions in substance-dependent brazilian patients	wrong region	Excluded
G. Nieto; G. Suárez; V. Pons	2016	Abortion in adolescents and young people in our centre in Spain	wrong publication type/topic	Excluded
M. Laanpere; I. Ringmets; K. Part; K. Allvee; P. Veerus; H. Karro	2014	Abortion trends from 1996 to 2011 in Estonia: special emphasis on repeat abortion	wrong publication type/topic	Excluded
J. Del Romero; I. Río; J. Castilla; B. Baza; V. Paredes; M. Vera; C. Rodríguez	2015	Absence of transmission from HIV-infected individuals with HAART to their heterosexual serodiscordant partners	wrong publication type/topic	Excluded
C. C. Harper; J. T. Henderson; A. Schalet; D. Becker; L. Stratton; T. R. Raine	2010	Abstinence and Teenagers: Prevention Counseling Practices of Health Care Providers Serving High-Risk Patients in the United States	wrong publication type/topic	Excluded
J. S. Santelli; M. A. Ott; J. Csete; S. Samant; D. Czuczka	2012	Abstinence only until marriage programs in the United States of America (USA): Science and human rights	wrong publication type/topic	Excluded
S. A. Rastogi; M. Moreno	2010	Abstinence-only education modestly delays initiation of sexual activity	wrong publication type/topic	Excluded
M. Breunig	2017	Abstinence-Only Sex Education Fails African American Youth	wrong publication type/topic	Excluded
M. Shah; S. Holt; C. R. Morris; S. E. Gillespie; A. Camacho-Gonzalez	2016	Acceptability and barriers to pre-exposure prophylaxis (PrEP) in Atlanta's adolescents and their parents	wrong publication type/topic	Excluded
T. DePiñeres; S. Baum; D. Grossman	2014	Acceptability and clinical outcomes of first- and second-trimester surgical abortion by suction aspiration in Colombia	wrong region	Excluded
Z. Iliyasu; R. B. Kassim; B. Z. Iliyasu; T. G. Amole; N. S. Nass; S. E. Marryshow; M. H. Aliyu	2020	Acceptability and correlates of HIV self-testing among university students in northern Nigeria	wrong region	Excluded
D. J. Rinehart; S. Leslie; M. J. Durfee; M. Stowell; M. Cox-Martin; T. Thomas-Gale; J. C. Shlay; E. P. Havranek	2020	Acceptability and Efficacy of a Sexual Health Texting Intervention Designed to Support Adolescent Females		Included	Included
Michele L. Ybarra; Sheana S. Bull; Tonya L. Prescott; Ruth Birungi	2014	Acceptability and feasibility of CyberSenga: An Internet-based HIV-prevention program for adolescents in Mbarara, Uganda	wrong region	Excluded
P. T. N. Tabong; E. T. Maya; T. Adda-Balinia; D. Kusi-Appouh; H. Birungi; P. Tabsoba; P. B. Adongo	2018	Acceptability and stakeholders perspectives on feasibility of using trained psychologists and health workers to deliver school-based sexual and reproductive health services to adolescents in urban Accra, Ghana	wrong region	Excluded
S. Bradford; D. Rickwood	2015	Acceptability and utility of an electronic psychosocial assessment (myAssessment) to increase self-disclosure in youth mental healthcare: A quasi-experimental study	wrong publication type/topic	Excluded
S. M. Noar; J. F. Willoughby; R. Crosby; E. M. Webb; S. K. Van Stee; S. Feist-Price; E. Davis	2020	Acceptability of a Computer-Tailored Safer Sex Intervention for Heterosexually Active African Americans Attending an STI Clinic	wrong publication type/topic	Excluded
L. J. Mayo-Wilson; J. Coleman; F. Timbo; C. Latkin; E. R. T. Brown; A. I. Butler; D. F. Conserve; N. E. Glass	2020	Acceptability of a feasibility randomized clinical trial of a microenterprise intervention to reduce sexual risk behaviors and increase employment and HIV preventive practices (EMERGE) in young adults: a mixed methods assessment	wrong publication type/topic	Excluded
A. Dobkin; J. McWalters; R. Barnett; L. L. Ray; L. Espinoza; A. P. McGinn; J. M. Atrio; M. J. Keller	2020	Acceptability of a Tenofovir Disoproxil Fumarate Intravaginal Ring for HIV Pre-Exposure Prophylaxis among Sexually Active Women	wrong publication type/topic	Excluded
J. A. Watkins; J. D. C. Ross; S. Thandi; C. Brittain; J. Kai; F. Griffiths	2019	Acceptability of and treatment preferences for recurrent bacterial vaginosis—Topical lactic acid gel or oral metronidazole antibiotic: Qualitative findings from the VITA trial	wrong publication type/topic	Excluded
P. Phongphiew; W. N. Songtaweesin; N. Paiboon; P. Phiphatkhunarnon; P. Srimuan; T. Sowaprux; P. Wongharn; J. Moonwong; S. Kawichai; T. Puthanakit	2021	Acceptability of blood-based HIV self-testing among adolescents aged 15–19 years at risk of HIV acquisition in Bangkok	wrong region	Excluded
A. Exavery; G. M. Mubyazi; J. Rugemalila; A. K. Mushi; J. J. Massaga; H. M. Malebo; F. Tenu; J. K. Ikingura; S. Malekia; E. A. Makundi; A. S. M. Ruta; J. W. Ogondiek; V. Wiketye; M. N. Malecela	2012	Acceptability of condom promotion and distribution among 10-19year-old adolescents in Mpwapwa and Mbeya rural districts, Tanzania	wrong region	Excluded
A. B. Alexander; K. Chernoby; N. VanderVinne; Y. Doos; N. Kaur; C. Bernard; J. A. Kline	2021	Acceptability of contraceptive services in the emergency department: A cross-sectional survey	wrong publication type/topic	Excluded
E. L. P. Bradley; D. C. Vidot; Z. Gaul; M. Y. Sutton; M. Pereyra	2018	Acceptability of oral rapid HIV testing at dental clinics in communities with high HIV prevalence in South Florida	wrong publication type/topic	Excluded
X. Wang; M. Liu; Y. Cheng	2016	Acceptability of Phoenurse female condom and second-generation Femidom female condom in Chinese women	wrong region	Excluded
G. Guest; D. Shattuck; L. Johnson; B. Akumatey; E. E. K. Clarke; P. L. Chen; K. M. MacQueen	2010	Acceptability of PrEP for HIV prevention among women at high risk for HIV	wrong publication type/topic	Excluded
J. T. Bertrand; P. B. Makani; J. Hernandez; P. Akilimali; B. Mukengeshayi; S. Babazadeh; A. Binanga	2017	Acceptability of the community-level provision of Sayana® Press by medical and nursing students in Kinshasa, Democratic Republic of the Congo	wrong region	Excluded
F. Selmouni; A. Zidouh; C. Nejjari; R. Bekkali	2015	Acceptability of the human papilloma virus vaccine among moroccan parents: A population-based crosssectional study	wrong publication type/topic	Excluded
S. G. Jones; R. Jones; E. A. Fenkl; L. Lacroix-Williams; S. Simon; K. Chadwell	2021	Acceptability of the Love, Sex, & Choices" HIV Prevention Intervention by Hispanic Female College Students"	wrong outcome	Excluded
B. A. Chen; D. L. Blithe; G. R. Muraguri; A. A. Lance; B. R. Carr; J. T. Jensen; T. D. Kimble; A. S. Murthy; C. A. Schreiber; M. A. Thomas; T. L. Walsh; C. Westhoff; A. E. Burke	2019	Acceptability of the Woman's Condom in a phase III multicenter open-label study	wrong publication type/topic	Excluded
C. A. Daniyam; P. A. Agaba; E. I. Agaba	2010	Acceptability of voluntary counselling and testing among medical students in Jos, Nigeria	wrong region	Excluded
K. Morgan; M. Azzani; S. L. Khaing; Y. L. Wong; T. T. Su	2019	Acceptability of Women Self-Sampling versus Clinician-Collected Samples for HPV DNA Testing: A Systematic Review	wrong publication type/topic	Excluded
P. Jaiantilal; S. A. Gutin; B. Cummings; F. Mbofana; C. D. Rose	2015	Acceptability, feasibility and challenges of implementing an HIV prevention intervention for people living with HIV/AIDS among healthcare providers in Mozambique: Results of a qualitative study	wrong region	Excluded
C. Kuo; C. Mathews; D. Giovenco; M. Atujuna; W. Beardslee; J. Hoare; D. J. Stein; L. K. Brown	2020	Acceptability, feasibility, and preliminary efficacy of a resilience-oriented family intervention to prevent adolescent HIV and depression: A pilot randomized controlled trial	wrong region	Excluded
S. P. Hou; W. L. Zhu; S. M. Li; Y. C. Teng	2017	Acceptance and Continuation of Contraceptive Methods Immediate Postabortion	wrong publication type/topic	Excluded
B. Y. A. Asare; H. Y. Yeboaa; B. Dwumfour-Asare	2020	Acceptance and utilization of HIV testing among the youth: A cross-sectional study in Techiman, Ghana	wrong region	Excluded
A. Shrestha; B. Kayastha; S. Manandhar; C. D. Chawla	2014	Acceptance of family planning amongst patients attending Dhulikhel hospital obstetrics and gynecology department	wrong region	Excluded
M. Washington; E. Haller; C. Harper	2018	Access matters successful collaborations between education agencies and health departments conducting STD programs and practices	wrong publication type/topic	Excluded
S. Yi; S. Sok; S. Chhim; P. Chhoun; N. Chann; S. Tuot; P. Mun; M. Pantelic	2019	Access to community-based HIV services among transgender women in Cambodia: Findings from a national survey	wrong region	Excluded
S. Prager; Women Comm Hlth Care Underserved	2017	Access to Emergency Contraception	wrong publication type/topic	Excluded
A. F. Cartwright; J. Otai; A. Maytan-Joneydi; C. McGuire; E. Sullivan; A. Olumide; C. Baye Easton; I. S. Speizer	2019	Access to family planning for youth: Perspectives of young family planning leaders from 40 countries	wrong publication type/topic	Excluded
K. M. J. Thompson; T. R. Raine; D. G. Foster; J. J. Speidel; P. D. Darney; C. D. Brindis; C. C. Harper	2013	Access to levonorgestrel emergency contraception: Science versus federal politics	wrong publication type/topic	Excluded
E. Reed; B. Donta; A. Dasgupta; M. Ghule; M. Battala; S. Nair; J. Silverman; A. Jadhav; P. Palaye; N. Saggurti; A. Raj	2016	Access to Money and Relation to Women’s Use of Family Planning Methods Among Young Married Women in Rural India	wrong region	Excluded
U. Yücel; M. Çiçeklioğlu; Z. A. Öcek; Z. S. Varol	2020	Access to primary health care family planning services and contraceptive use in disadvantaged women: a qualitative study	wrong publication type/topic	Excluded
S. C. Suresh; L. Questell; C. Sufrin	2020	Access to Reproductive Health Care in Juvenile Justice Facilities	wrong publication type/topic	Excluded
S. L. Hung	2010	Access to safe and legal abortion for teenage women from deprived backgrounds in Hong Kong	wrong region	Excluded
Modupe Oladunni Taiwo	2012	Access to sexuality information among adolescents with disability	wrong publication type/topic	Excluded
M. K. Miller; D. Dowd; J. Linebarger; S. Jahnke; J. Wickcliffe	2014	Accessing healthcare: Experiences of urban youth	wrong publication type/topic	Excluded
K. Siegel; E. Meunier; H. M. Lekas	2017	Accounts for Unprotected Sex with Partners Met Online from Heterosexual Men and Women from Large US Metropolitan Areas	wrong publication type/topic	Excluded
J. Tsai; D. Becker; S. Sussman; R. Bluthenthal; J. B. Unger; S. J. Schwartz	2016	Acculturation and risky sexual behavior among adolescents and emerging adults from immigrant families	wrong publication type/topic	Excluded
J. Lee; H. C. Hahm	2010	Acculturation and sexual risk behaviors among latina adolescents transitioning to young adulthood	wrong publication type/topic	Excluded
L. Haderxhanaj; P. Dittus; P. Loosier; S. Rhodes; F. Bloom; J. Leichliter	2013	Acculturation, sexual behaviors and health care access among a national sample of hispanic and nonhispanic white adolescents and young adults, 2006-2010	wrong publication type/topic	Excluded
L. T. Haderxhanaj; P. J. Dittus; P. S. Loosier; S. D. Rhodes; F. R. Bloom; J. S. Leichliter	2014	Acculturation, sexual behaviors, and health care access among Hispanic and non-Hispanic white adolescents and young adults in the United States, 2006-2010	wrong publication type/topic	Excluded
N. Yang; Y. Xu; X. Chen; B. Yu; H. Yan; S. Li	2018	Acculturative stress, poor mental health and condom-use intention among international students in China	wrong region	Excluded
J. Rosenbaum; J. Melendez; E. Rose; G. Wingood; J. Zenilman; R. DiClemente	2011	Accuracy of self-reported condom use assessed by the semen y-chromosome biomarker for unprotected sex	wrong publication type/topic	Excluded
A. Eisenberg; J. Bauermeister; M. M. Johns; E. Pingel; M. L. Santana	2011	Achieving Safety: Safer Sex, Communication, and Desire among Young Gay Men	wrong pupulation	Excluded
W. Y. Low; R. Yeap; W. T. Tong	2010	Achieving the U.N.'s millenium development goal in combating HIV and AIDS: The Malaysia scenario	wrong region	Excluded
	2018	ACOG Committee Opinion No. 735: Adolescents and Long-Acting Reversible Contraception: Implants and Intrauterine Devices	wrong publication type/topic	Excluded
G. L. Ignacio; A. M. Diana; F. M. Zoraida	2015	Acquired immunodeficiency syndrome: Historical development and importance of knowledge for its prevention	wrong region	Excluded
M. E. McGrady; D. L. Bredenberg; L. Danziger-Isakov; J. Rios; O. Frias; M. Y. West; P. Fisher; R. Salloum; J. G. Pressey; R. E. Norris	2020	Active and Protected: Developing a Safer Sex" Handout for Adolescents and Young Adults with Cancer"	wrong publication type/topic	Excluded
J. W. Mitchell; Y. Pan; D. Feaster	2016	Actor–Partner Effects of Male Couples Substance Use with Sex and Engagement in Condomless Anal Sex	wrong pupulation	Excluded
S. R. Black; S. Schmiege; S. Bull	2013	Actual versus perceived peer sexual risk behavior in online youth social networks	wrong publication type/topic	Excluded
P. A. Shuper; N. Joharchi; P. M. Monti; M. Loutfy; J. Rehm	2017	Acute Alcohol Consumption Directly Increases HIV Transmission Risk: A Randomized Controlled Experiment	wrong region	Excluded
L. E. Taylor; A. K. DeLong; M. A. Maynard; S. Chapman; P. Gholam; J. T. Blackard; J. Rich; K. H. Mayer	2011	Acute hepatitis C virus in an HIV clinic: a screening strategy, risk factors, and perception of risk	wrong pupulation	Excluded
C. L. Gay; V. Mwapasa; D. M. Murdoch; J. J. Kwiek; S. A. Fiscus; S. R. Meshnick; M. S. Cohen	2010	Acute HIV infection among pregnant women in Malawi	wrong region	Excluded
E. Kulchavenya	2018	Acute uncomplicated cystitis: is antibiotic unavoidable?	wrong publication type/topic	Excluded
A. Aventin; S. Rabie; S. Skeen; M. Tomlinson; M. Makhetha; Z. Siqabatiso; M. Lohan; M. Clarke; L. Lohfeld; A. Thurston; J. Stewart	2021	Adaptation of a gender-transformative sexual and reproductive health intervention for adolescent boys in South Africa and Lesotho using intervention mapping	wrong region	Excluded
N. J. Lachowsky; K. Fulcher; A. Lal; R. Crosby	2019	Adaptation, feasibility and performance of a brief clinic-based intervention to improve prevention practices among sexual minority men	wrong publication type/topic	Excluded
P. Vallejo-Medina; A. Saavedra-Roa; M. Gómez-Lugo; A. Morales; D. Abello-Luque; E. García-Montaño; C. G. Garavito-Zamudio; J. P. Espada	2018	Adaptation, reliability and validity of a Brief Multicomponent AIDS Phobia Scale (MAPS) in Colombian adolescents	wrong region	Excluded
M. K. Miller; J. Wickliffe; S. G. Humiston; P. Kelly; M. D. Dowd; K. Goggin	2015	Adapting a community-based sexual health curriculum to improve relevance and access to care	wrong publication type/topic	Excluded
N. M. Hurd; M. A. Valerio; N. M. Garcia; A. A. Scott	2010	Adapting an hiv prevention intervention for high-risk, incarcerated adolescents	wrong outcome	Excluded
Melissa K. Miller; Joi Wickliffe; Sharon G. Humiston; M. Dowd; Patricia Kelly; Stephen DeLurgio; Kathy Goggin	2017	Adapting an HIV risk reduction curriculum: Processes and outcomes	wrong outcome	Excluded
Z. Xiao; P. Palmgreen; R. Zimmerman; S. Noar	2010	Adapting and applying a multiple domain model of condom use to Chinese college students	wrong region	Excluded
Lonnie Elizabeth Embleton	2020	Adapting and piloting a combined gender, livelihoods, and HIV prevention intervention with street-connected young people in Eldoret, Kenya	wrong region	Excluded
M. Holt; T. Lea; L. Mao; I. Zablotska; E. Lee; J. B. F. de Wit; G. Prestage	2017	Adapting behavioural surveillance to antiretroviral-based HIV prevention: reviewing and anticipating trends in the Australian Gay Community Periodic Surveys	wrong publication type/topic	Excluded
O. Mscichowski; A. Muzzey; D. Cope-Barnes; A. Hunt; M. A. Ott	2017	Adapting evidence based pregnancy prevention programs to system-involved adolescents	wrong publication type/topic	Excluded
Michael Scott Tims	2013	Adapting Mpowerment to a rural area	wrong pupulation	Excluded
C. C. Breuner; R. J. Miller; P. K. Braverman; W. P. Adelman; D. A. Levine; A. V. Marcell; P. J. Murray; R. F. O'Brien; L. E. Gavin; J. L. Pinzon; B. Shain; K. S. Smith; J. Baumberger	2014	Addendum - Adolescent pregnancy: Current trends and issues	wrong publication type/topic	Excluded
P. Y. Collins; H. von Unger; S. Putnins; N. Crawford; R. Dutt; M. Hoffer	2011	Adding the female condom to HIV prevention interventions for women with severe mental illness: a pilot test	wrong intervention	Excluded
V. Guilamo-Ramos; A. S. Bowman; D. Santa Maria; F. Kabemba; Y. Geronimo	2018	Addressing a Critical Gap in U.S. National Teen Pregnancy Prevention Programs: The Acceptability and Feasibility of Father-Based Sexual and Reproductive Health Interventions for Latino Adolescent Males	wrong publication type/topic	Excluded
A. Tanner; S. Jelenewicz; P. Paluzzi; A. M. Houston	2011	Addressing adolescent pregnancy and birth in baltimore: A youth focus group study	wrong publication type/topic	Excluded
A. Morelli; P. Baraitser; J. Syred	2018	Addressing clinical sexual health questions of people living in south-east London through an online sexual health provider: A qualitative study	wrong publication type/topic	Excluded
M. T. Mbizvo; S. Zaidi	2010	Addressing critical gaps in achieving universal access to sexual and reproductive health (SRH): The case for improving adolescent SRH, preventing unsafe abortion, and enhancing linkages between SRH and HIV interventions	wrong publication type/topic	Excluded
C. R. Harper; N. Liddon; R. Dunville; M. Habel	2016	Addressing disparities in STD/HIV risk through school-based health services	wrong publication type/topic	Excluded
Firoza Haffejee; Rivesh Maharajh	2019	Addressing female condom use among women in South Africa: A review of the literature	wrong region	Excluded
S. M. Jenness; K. M. Maloney; D. K. Smith; K. W. Hoover; S. M. Goodreau; E. S. Rosenberg; K. M. Weiss; A. Y. Liu; D. W. Rao; P. S. Sullivan	2019	Addressing Gaps in HIV Preexposure Prophylaxis Care to Reduce Racial Disparities in HIV Incidence in the United States	wrong publication type/topic	Excluded
A. P. Adekola; A. H. Mavhandu-Mudzusi	2021	Addressing Learner-Centred Barriers to Sexuality Education in Rural Areas of South Africa: Learners’ Perspectives on Promoting Sexual Health Outcomes	wrong region	Excluded
K. A. Alexander; L. S. Jemmott; A. M. Teitelman; P. D'Antonio	2015	Addressing sexual health behaviour during emerging adulthood: a critical review of the literature	wrong publication type/topic	Excluded
L. Smylie; B. Clarke	2011	Addressing sexual health in Canada	wrong publication type/topic	Excluded
R. S. Loomba; S. Aggarwal; A. N. Pelech	2015	Addressing sexual health in congenital heart disease: When being the same isn't the same	wrong publication type/topic	Excluded
M. Sommer; K. Mmari	2015	Addressing Structural and Environmental Factors for Adolescent Sexual and Reproductive Health in Low- and Middle-Income Countries	wrong region	Excluded
S. Martin-Clarke; N. Carty-Caines; G. Avery; P. Lee	2016	Addressing teenage pregnancy in St Kitts and Nevis	wrong publication type/topic	Excluded
Tekeyah Samantha Sears	2018	Addressing the HIV prevention needs of diverse black women of the african diaspora via an HIV empowerment knowledge E-health video: Identifying predictors of HIV prevention knowledge and stage of change for HIV testing	wrong region	Excluded
M. Folayan; Odetoyinbo Morolake; B. Brown; A. Harrison	2014	Addressing the socio-development needs of adolescents living with HIV/AIDS in Nigeria: a call for action	wrong region	Excluded
B. J. Oldfield; E. J. Edelman	2021	Addressing Unhealthy Alcohol Use and the HIV Pre-exposure Prophylaxis Care Continuum in Primary Care: A Scoping Review	wrong publication type/topic	Excluded
T. R. Glass; H. Günthard; A. Calmy; E. Bernasconi; A. Scherrer; M. Battegay; A. Steffen; J. Böni; S. Yerly; T. Klimkait; M. Perreau; M. Cavassini; H. Furrer	2019	Adherence and clinical outcomes in asymptomatic patients starting ART: The Swiss HIV Cohort Study	wrong publication type/topic	Excluded
T. Podgorski; V. R. M. Andrade; F. A. Vargas; T. B. Oliveira	2019	Adherence of adolescents to human papillomavirus vaccination in a municipality in the Southern Region of Brazil	wrong region	Excluded
P. G. G. Candido; B. M. Amador; F. F. Silva; F. S. Santos; L. M. L. Pinheiro; A. B. O. Filho	2021	Adherence to antiretroviral therapy among women living with HIV/AIDS in the interior of the Brazilian state of Pará: Cross-sectional study	wrong region	Excluded
S. A. Safren; K. H. Mayer; S. S. Ou; M. McCauley; B. Grinsztejn; M. C. Hosseinipour; N. Kumarasamy; T. Gamble; I. Hoffman; D. Celentano; Y. Q. Chen; M. S. Cohen	2015	Adherence to early antiretroviral therapy: Results from HPTN 052, a phase III, multinational randomized trial of ART to prevent HIV-1 sexual transmission in serodiscordant couples	wrong publication type/topic	Excluded
P. M. Le; P. T. Nguyen; H. V. Nguyen; D. H. Bui; S. H. Vo; N. V. Nguyen; T. V. Nguyen; A. T. Tran; A. D. Le; N. M. Ha; A. T. Dao; S. Gilmour	2021	Adherence to highly active antiretroviral therapy among people living with HIV and associated high-risk behaviours and clinical characteristics: A cross-sectional survey in Vietnam	wrong region	Excluded
J. Sales; A. Swartzendruber; A. L. Phillips; T. Davis; J. Brown	2016	Adherence to STD post-treatment recommendations among young African-American women	wrong intervention	Excluded
L. E. França; D. V. De Jesus; T. S. Israel; C. B. Rodrigues; C. D. De MacEdo Lins	2015	Adolescence and vulnerability factors to sexually transmitted diseases	wrong publication type/topic	Excluded
M. Ayalew; B. Mengistie; A. Semahegn	2014	Adolescent - Parent communication on sexual and reproductive health issues among high school students in Dire Dawa, Eastern Ethiopia: A cross sectional study	wrong region	Excluded
M. L. Ybarra; S. S. Bull; T. L. Prescott; J. D. Korchmaros; D. R. Bangsberg; J. P. Kiwanuka	2013	Adolescent abstinence and unprotected sex in CyberSenga, an Internet-based HIV prevention program: randomized clinical trial of efficacy	wrong region	Excluded
B. M. Byerley; T. A. Wilkinson; M. A. Ott; M. M. Hensley; L. Zaban	2018	Adolescent access to sexual health services in the rural midwest	wrong publication type/topic	Excluded
V. Dinaj-Koci; S. Lunn; L. Deveaux; B. Wang; X. Chen; X. Li; P. Gomez; S. Marshall; N. Braithwaite; B. Stanton	2014	Adolescent age at time of receipt of one or more sexual risk reduction interventions	wrong region	Excluded
K. L. McCauley; J. M. Shadur; E. M. Hoffman; L. MacPherson; C. W. Lejuez	2016	Adolescent Callous-Unemotional Traits and Parental Knowledge as Predictors of Unprotected Sex Among Youth	wrong publication type/topic	Excluded
L. K. Boker; G. Twig; V. Klaitman-Meir; E. Derazne; A. Shina; H. Levine; J. D. Kark	2020	Adolescent characteristics and incidence of pre-malignant disease and invasive tumors of the cervix	wrong publication type/topic	Excluded
P. N. Da Costa Pinheiro; M. B. Sodré; T. M. Silva Santana; A. G. Nogueira Ferreira; G. Braz	2017	Adolescent chat: Mobile application on sexuality, STD/HIV/AIDS prevention	wrong publication type/topic	Excluded
L. H. Bearinger; R. E. Sieving; N. N. Duke; B. J. McMorris; S. Stoddard; S. L. Pettingell	2011	Adolescent condom use consistency over time: Global versus partner-specific measures	wrong publication type/topic	Excluded
P. J. Wright; D. Herbenick; B. Paul	2020	Adolescent Condom Use, Parent-adolescent Sexual Health Communication, and Pornography: Findings from a U.S. Probability Sample	wrong publication type/topic	Excluded
D. Apter	2012	Adolescent contraception	wrong publication type/topic	Excluded
G. Creatsas	2016	Adolescent contraception and sexually transmitted diseases	wrong publication type/topic	Excluded
A. Borovac-Pinheiro; F. G. Surita; A. D'Annibale; R. C. Pacagnella; J. L. Pinto E Silva	2016	Adolescent Contraception Before and After Pregnancy-Choices and Challenges for the Future	wrong region	Excluded
J. Potter; J. S. Santelli	2015	Adolescent contraception: review and guidance for pediatric clinicians	wrong publication type/topic	Excluded
M. R. Khan; D. L. Rosen; M. W. Epperson; A. Goldweber; J. L. Hemberg; J. Richardson; T. P. Dyer	2013	Adolescent criminal justice involvement and adulthood sexually transmitted infection in a nationally representative US sample	wrong publication type/topic	Excluded
P. Sentino; P. L. Thompson; W. R. Nugent; D. Freeman	2018	Adolescent daughters’ perceptions of their fathers’ levels of communication and care: How these variables influence female adolescent sexual behaviors	wrong publication type/topic	Excluded
B. N. Williams; V. C. Jauk; J. M. Szychowski; J. L. Arbuckle	2021	Adolescent emergency contraception usage, knowledge, and perception	wrong publication type/topic	Excluded
C. L. Shuster; C. D. Houck; E. M. Tooley	2021	Adolescent Emotion Regulation and Parent-Child Discussions about Sexual Behaviors	wrong publication type/topic	Excluded
D. J Rinehart; S. E. Leslie; K. Kuka; R. Doyle; M. Stowell; T. Thomas-Gale; J. C. Shlay; E. P. Havranek; K. Albright	2020	Adolescent female perspectives in an urban safety net: Developing an intervention focusing on sexual health and text-messaging	wrong publication type/topic	Excluded
D. L. Jones; M. Echenique; J. Potter; V. J. Rodriguez; S. M. Weiss; M. A. Fischl	2017	Adolescent girls and young women living with HIV: Preconception counseling strategies	wrong pupulation	Excluded
A. Varga-Tóth; G. Nemeth; E. Paulik	2018	Adolescent girls need for improved sexual education in Hungary	wrong region	Excluded
M. L. Snook; S. Nayak; E. Lara-Torre; J. S. Sanfilippo	2012	Adolescent gynecology: Special considerations for special patients	wrong publication type/topic	Excluded
I. Bedei; A. Giurgiovich; J. Schoenes; O. Mendoza; C. Vogt-Hell; E. Dulanto Gutierrez; M. Heinz; J. M. Mendez Ribas	2010	Adolescent health - An international comparison	wrong publication type/topic	Excluded
Phylicia Twumwaa Bediako	2019	Adolescent HIV risk in South Africa: Multiple perspectives on sexual behavior	wrong region	Excluded
B. Stanton; V. Dinaj-Koci; B. Wang; L. Deveaux; S. Lunn; X. Li; G. Rolle; N. Brathwaite; S. Marshall; P. Gomez	2016	Adolescent HIV Risk Reduction in the Bahamas: Results from Two Randomized Controlled Intervention Trials Spanning Elementary School Through High School	wrong region	Excluded
T. L. Mullins; G. Zimet; M. Lally; J. A. Kahn	2016	Adolescent Human Immunodeficiency Virus Care Providers' Attitudes Toward the Use of Oral Pre-Exposure Prophylaxis in Youth	wrong publication type/topic	Excluded
S. Staras; M. Livingston; K. Komro	2014	Adolescent in-the-moment alcohol use is associated with having a riskier sexual partner	wrong publication type/topic	Excluded
M. B. Short; M. Catallozzi; C. R. Breitkopf; B. A. Auslander; S. L. Rosenthal	2013	Adolescent Intimate Heterosexual Relationships: Measurement Issues	wrong pupulation	Excluded
Felisa A. Gonzales	2014	Adolescent Latino sexual behavior: More reactive or reasoned?	wrong publication type/topic	Excluded
R. Arrington-Sanders; N. Galai; A. Wirtz; J. Kwait; C. Beyrer; N. Dowshen; L. J. D'Angelo; K. Hailey; J. Conley; D. Brooks; D. Celentano	2019	Adolescent Lives Matter: Social Well-Being of Sexual And Gender Minority Adolescents At-Risk For And Living With HIV	wrong pupulation	Excluded
F. K. Farahani; I. Shah; J. Cleland; M. R. Mohammadi	2012	Adolescent males and young females in tehran: differing perspectives, behaviors and needs for reproductive health and implications for gender sensitive interventions	wrong region	Excluded
A. B. Alexander; D. Hensel; D. Herbenick; M. Reece; J. D. Fortenberry	2012	Adolescent men's relationship-specific sexual health as a predictor of condom non-use	wrong publication type/topic	Excluded
V. J. Ehlers	2010	Adolescent mothers' non-utilisation of contraceptives in Zimbabwe	wrong region	Excluded
D. J. Hensel; J. D. Fortenberry	2011	Adolescent mothers' sexual, contraceptive, and emotional relationship content with the fathers of their children following a first diagnosis of sexually transmitted infection	wrong publication type/topic	Excluded
T. L. Kowalczyk Mullins; G. D. Zimet; S. L. Rosenthal; C. Morrow; L. Ding; M. Shew; J. D. Fortenberry; D. I. Bernstein; J. A. Kahn	2012	Adolescent perceptions of risk and need for safer sexual behaviors after first human papillomavirus vaccination	wrong intervention	Excluded
D. Blake; C. Lemay; M. Kearney; K. Mazor	2010	Adolescent perspectives on informed assent for an HIV vaccine trial	wrong publication type/topic	Excluded
A. J. Hoopes; S. K. Benson; H. B. Howard; D. M. Morrison; L. K. Ko; T. Shafii	2017	Adolescent Perspectives on Patient-Provider Sexual Health Communication: A Qualitative Study	wrong publication type/topic	Excluded
O. H. Kasule	2014	Adolescent physical and psychological health: Ethico-legal considerations	wrong region	Excluded
A. Radovic; G. Burstein; P. Murray; C. Hall; G. Sucato	2011	Adolescent preference for expedited partner therapy (EPT) versus standard referral for sexually transmitted diseases (STI) partner management	wrong publication type/topic	Excluded
J. Dalby; R. Hayon; J. Carlson	2014	Adolescent Pregnancy and Contraception	wrong publication type/topic	Excluded
S. Villegas	2014	Adolescent pregnancy in Costa Rica	wrong region	Excluded
R. Pires; J. Pereira; A. A. Pedrosa; T. Bombas; D. Vilar; L. Vicente; M. C. Canavarro	2014	Adolescent pregnancy in Portugal: Relational context, contraceptive behavior, and decisions about the course of pregnancy	wrong publication type/topic	Excluded
A. M. Nobelius	2014	Adolescent pregnancy in Uganda	wrong region	Excluded
J. W. Hagen; A. H. Skenandore; B. M. Scow; J. G. Schanen; F. H. Clary	2012	Adolescent Pregnancy Prevention in a Rural Native American Community	wrong intervention	Excluded
B. Kaneshiro; J. E. Darroch; Care Comm Adolescent Hlth	2017	Adolescent Pregnancy, Contraception, and Sexual Activity	wrong publication type/topic	Excluded
H. Burrows	2017	Adolescent pregnancy: Epidemiology, consequences, and prevention	wrong publication type/topic	Excluded
K. N. Amoako-Agyeman	2012	Adolescent religiosity and attitudes to HIV and AIDS in Ghana	wrong region	Excluded
K. B. Guzzo; S. R. Hayford	2018	Adolescent Reproductive and Contraceptive Knowledge and Attitudes and Adult Contraceptive Behavior	wrong publication type/topic	Excluded
A. R. Masonbrink; S. Stancil; K. J. Reid; K. Goggin; J. A. Hunt; S. J. Mermelstein; T. Shafii; A. G. Lehmann; H. Harhara; M. K. Miller	2019	Adolescent reproductive health care: Views and practices of pediatric hospitalists	wrong publication type/topic	Excluded
E. A. Bostick; K. B. Greenberg; M. Fagnano; C. D. Baldwin; J. S. Halterman; S. M. Yussman	2020	Adolescent Self-Reported Use of Highly Effective Contraception: Does Provider Counseling Matter?	wrong publication type/topic	Excluded
A. Marume; J. Maradzika; J. January	2018	Adolescent Sexting and Risky Sexual Behaviours in Zimbabwe: A Cross-Sectional Study	wrong region	Excluded
M. R. Kaufman; M. Smelyanskaya; L. M. Van Lith; E. C. Mallalieu; A. Waxman; K. Hatzhold; A. V. Marcell; S. Kasedde; G. Lija; N. Hasen; G. Ncube; J. L. Samuelson; C. Bonnecwe; K. Seifert-Ahanda; E. Njeuhmeli; A. A. R. Tobian	2016	Adolescent Sexual and Reproductive Health Services and Implications for the Provision of Voluntary Medical Male Circumcision: Results of a Systematic Literature Review	wrong region	Excluded
Stephen J. Genuis	2010	Adolescent sexual behaviour and public health: The religion versus science dichotomy	wrong publication type/topic	Excluded
J. D. Fortenberry; D. J. Hensel	2013	Adolescent sexual health and sexually transmitted infections: A conceptual and empirical demonstration	wrong publication type/topic	Excluded
L. Widman; S. M. Noar; S. Choukas-Bradley; D. B. Francis	2014	Adolescent sexual health communication and condom use: A meta-analysis	wrong publication type/topic	Excluded
V. Dinaj-Koci; L. Deveaux; B. Wang; S. Lunn; S. Marshall; X. Li; B. Stanton	2015	Adolescent Sexual Health Education: Parents Benefit Too!	wrong region	Excluded
L. Widman; R. Evans	2020	Adolescent sexual health interventions: Innovation, efficacy, cost, and the urgent need to scale	wrong publication type/topic	Excluded
V. Jespers; C. Nöstlinger; J. Van De Wijgert	2016	Adolescent sexual health: time to invest in a healthy future generation	wrong publication type/topic	Excluded
T. J. Starks; T. V. Dellucci; T. I. Lovejoy; G. Robles; R. Jimenez; D. Cain; S. Naar; S. W. Feldstein Ewing	2021	Adolescent Sexual Minority Males, Relationship Functioning, and Condomless Sex	wrong publication type/topic	Excluded
C. M. Fisher; M. G. Lee; C. T. Chung; B. A. Center	2014	Adolescent sexual risk-taking: Within-and between-person patterns over time	wrong publication type/topic	Excluded
T. Tulloch; M. Kaufman	2013	Adolescent sexuality	wrong publication type/topic	Excluded
R. A. R. da Silva; A. R. C. Nelson; F. H. D. Duarte; N. C. D. Prado; J. R. R. Holanda; Dard Costa	2016	Adolescent students knowledge about transmition, prevention and risky behavior related to STD/HIV/AIDS	wrong region	Excluded
C. Q. Zhang; M. C. Y. Wong; R. Zhang; K. Hamilton; M. S. Hagger	2019	Adolescent sugar-sweetened beverage consumption: An extended Health Action Process Approach	wrong publication type/topic	Excluded
D. Haff; J. Meuris; L. Hignite	2019	Adolescent Suicide among Secondary School Students: Correlates of Risks	wrong publication type/topic	Excluded
S. Naar; J. T. Parsons; B. F. Stanton	2019	Adolescent Trials Network for HIV-AIDS Scale It Up Program: Protocol for a Rational and Overview	wrong publication type/topic	Excluded
J. L. Woods; C. Depue; D. J. Hensel	2018	Adolescent views of male sexual and reproductive health	wrong publication type/topic	Excluded
D. J. Hensel; B. H. Sorge	2014	Adolescent women's daily academic behaviors, sexual behaviors, and sexually related emotions	wrong publication type/topic	Excluded
D. Hensel; J. D. Fortenberry	2010	Adolescent women's sexual behaviors with fathers of their children following STI diagnosis	wrong publication type/topic	Excluded
M. Akolo; J. Kimani; L. Gelmon; J. Osero	2016	Adolescent/young adults-a priority population that needs PrEP and PEP knowledge to prevent HIV	wrong publication type/topic	Excluded
T. Vayngortin; L. Bachrach; S. Patel; K. Tebb	2020	Adolescents' acceptance of long-acting reversible contraception after an educational intervention in the emergency department: A randomized controlled trial	wrong intervention	Excluded
B. Delisle	2013	Adolescents and contraception. A paediatrician's perspective	wrong pupulation	Excluded
K. Duffy; M. A. Gold	2011	Adolescents and emergency contraception: Update 2011	wrong publication type/topic	Excluded
P. J. Emmanuel; J. Martinez; P. M. Flynn; G. M. Aldrovandi; E. G. Chadwick; R. Chakraborty; E. R. Cooper; R. B. Van Dyke; M. Brady; L. Hoyt; K. L. Dominguez; L. M. Mofenson; G. E. Schutze; A. Emanuel	2011	Adolescents and HIV infection: The pediatrician's role in promoting routine testing	wrong publication type/topic	Excluded
S. T. Omoyeni; A. I. Akinyemi; A. Fatusi	2013	Adolescents and HIV-related behaviour in Nigeria: Does knowledge of HIV/AIDS promote protective sexual behaviour among sexually active adolescents?	wrong region	Excluded
A. H. Savage; S. F. Lindsay; Care Comm Adolescent Hlth; Reversible Long-Acting	2018	Adolescents and Long-Acting Reversible Contraception: Implants and Intrauterine Devices	wrong publication type/topic	Excluded
N. Mudonhi; W. N. Nunu; B. Ndlovu; N. Khumalo; O. Dube	2020	Adolescents and Parents’ Perceptions of Condom Distribution in Selected Secondary Schools in the High Density Suburbs of Bulawayo, Zimbabwe	wrong region	Excluded
H. Saint-Eloi Cadely; V. Finnegan; E. C. Spears; J. L. Kerpelman	2020	Adolescents and sexual risk-taking: The interplay of constraining relationship beliefs, healthy sex attitudes, and romantic attachment insecurity	wrong publication type/topic	Excluded
T. Correia; M. Ferreira; P. Nelas; J. Duarte; C. Albuquerque	2013	Adolescents and sexuality: Knowledge and attitudes	wrong publication type/topic	Excluded
D. M. Mukendi; F. C. Mukalenge; M. M. Ali; T. M. N. Mondo; G. W. Utshudienyema	2021	Adolescents and teachers´ knowledge, attitude and practice towards contraception: Results from a qualitative study conducted in the Democratic republic of the Congo	wrong region	Excluded
A. Binagwaho; A. Fuller; V. Kerry; S. Dougherty; M. Agbonyitor; C. Wagner; R. Nzayizera; P. Farmer	2012	Adolescents and the right to health: Eliminating age-related barriers to HIV/AIDS services in Rwanda	wrong region	Excluded
Alan Ralph	2018	Adolescents and young adults with psychosocial difficulties	wrong publication type/topic	Excluded
F. K. Farahani	2020	Adolescents and Young People's Sexual and Reproductive Health in Iran: A Conceptual Review	wrong region	Excluded
R. Atkins; M. Bluebond-Langner; N. Read; J. Pittsley; D. Hart	2010	Adolescents as health agents and consumers: Results of a pilot study of the health and health-related behaviors of adolescents living in a high-poverty urban neighborhood	wrong publication type/topic	Excluded
M. K. Miller; M. L. Pickett; J. L. Reed	2017	Adolescents at Risk for Sexually Transmitted Infection Need More Than the Right Medicine	wrong publication type/topic	Excluded
A. J. Edwards; R. L. Williams; M. L. Shew; M. A. Ott	2016	Adolescents' capacity to make treatment decisions for birth control	wrong publication type/topic	Excluded
I. Gante; R. Medeiros; P. Galante; I. Marques; J. Pitorra; T. Bombas; T. S. Fernandes; P. Moura; M. Do Céu Almeida	2014	Adolescents' contraceptive practices: The impact of a pregnancy	wrong publication type/topic	Excluded
A. Tsitsika; D. Greydanus; E. Konstantoulaki; V. Bountziouka; I. Deligiannis; V. Dimitrakopoulou; E. Critselis; D. Tounissidou; M. Tsolia; V. Papaevagelou; A. Constantopoulos; D. Kafetzis	2010	Adolescents Dealing with Sexuality Issues: A Cross-Sectional Study in Greece	wrong publication type/topic	Excluded
B. Dohnke; A. Steinhilber; T. Fuchs	2015	Adolescents' eating behaviour in general and in the peer context: Testing the prototype-willingness model	wrong publication type/topic	Excluded
D. Lepusic	2019	Adolescents education about sexuall responsible behavior and preventing HPV infections-health education in Croatia	wrong pupulation	Excluded
J. Shore; I. Janssen	2020	Adolescents' engagement in multiple risk behaviours is associated with concussion	wrong publication type/topic	Excluded
P. J. Burke; M. S. Tonelli; S. F. Chalfin	2011	Adolescents' fertility concerns: I'm not trying to get pregnant, but if I did...""	wrong publication type/topic	Excluded
E. Bordin	2016	Adolescents in “Transition”: The Sexual Risk of Self-Channelization	wrong publication type/topic	Excluded
C. L. Somers; A. G. Day; M. M. Chambers; K. A. Wendler; H. A. Culp; B. A. Baroni	2016	Adolescents in Residential Treatment: Caregiver and Peer Predictors of Risk Behavior and Academic Performance	wrong pupulation	Excluded
D. Morrison-Beedy; C. H. Martin; J. Pow; L. Elliott	2019	Adolescents in Scotland: Challenges and Opportunities for Sexual Risk Reduction	wrong publication type/topic	Excluded
C. S. Souza; E. Xavier-Souza; K. P. Lessa; R. Trindade; M. S. Timbó; A. G. Travassos	2017	Adolescents infected by syphilis-a retrospective cohort in a reference service	wrong publication type/topic	Excluded
K. J. Vieira; N. G. Barbosa; J. C. dos Santos Monteiro; L. D. A. Dionízio; F. A. Gomes-Sponholz	2021	Adolescents' knowledge about contraceptive methods and sexually transmitted infections	wrong publication type/topic	Excluded
B. Olagbuji; D. D. Cooper; C. Mathews; J. Moodley	2021	Adolescents living with HIV: contraceptive services and uptake in general primary healthcare clinics and stand-alone youth clinics	wrong publication type/topic	Excluded
J. A. Osaikhuwuomwan; A. P. Osemwenkha	2013	Adolescents' perspective regarding adolescent pregnancy, sexuality and contraception	wrong region	Excluded
Laura D. Lindberg; Leslie M. Kantor	2021	Adolescents' receipt of sex education in a nationally representative sample, 2011-2019	wrong publication type/topic	Excluded
A. C. Robert; F. L. Sonenstein	2010	Adolescents' Reports of Communication With Their Parents About Sexually Transmitted Diseases and Birth Control: 1988, 1995, and 2002	wrong publication type/topic	Excluded
J. M. Kyilleh; P. T. N. Tabong; B. B. Konlaan	2018	Adolescents' reproductive health knowledge, choices and factors affecting reproductive health choices: A qualitative study in the West Gonja District in Northern region, Ghana	wrong region	Excluded
K. B. Rodgers; S. J. T. Hust; J. F. Willoughby; J. Wheeler; J. Li	2019	Adolescents' Sex-Related Alcohol Expectancies and Alcohol Advertisements in Magazines: The Role of Wishful Identification, Realism, and Beliefs about Women's Enjoyment of Sexualization	wrong publication type/topic	Excluded
H. A. Rengifo-Reina; A. Córdoba-Espinal; M. Serrano-Rodriguez	2012	Adolescents' sexual and reproductive health knowledge and Practice in a provincial Colombian town	wrong region	Excluded
E. Eros	2011	Adolescents' sexual behavior in Hungary-do we make enough for them?	wrong region	Excluded
J. Kirven; A. Edwards	2019	Adolescents Values Clarification and Development: A Model for Group Counseling	wrong publication type/topic	Excluded
J. L. Corcoran; S. L. Davies; C. C. Knight; R. G. Lanzi; P. Li; S. L. Ladores	2020	Adolescents’ perceptions of sexual health education programs: An integrative review	wrong publication type/topic	Excluded
T. J. Starks; J. T. Parsons	2014	Adult Attachment Among Partnered Gay Men: Patterns and Associations with Sexual Relationship Quality	wrong pupulation	Excluded
L. F. Clark; F. Cordero; M. Desai; P. Drake; I. Lim	2015	Adult identity mentoring 4 teen Moms (AIM4TM): Adapting an evidence-based pregnancy prevention program (project aim) to reduce rapid repeat pregancies and improve outcomes for adolescent mothers	wrong intervention	Excluded
Jehan-Marie Adamji; Kathryn Swartwout	2010	Advance provision of emergency contraception for adolescents	wrong publication type/topic	Excluded
S. A. B. Pitts; H. L. Corliss; S. J. Kharasch; C. M. Gordon	2011	Advance provision of emergency contraception in an urban pediatric emergency department	wrong publication type/topic	Excluded
M. I. Rodriguez; K. M. Curtis; M. L. Gaffield; E. Jackson; N. Kapp	2013	Advance supply of emergency contraception: A systematic review	wrong publication type/topic	Excluded
Naundria Jarlego Jackson	2017	Advanced practice nurses' knowledge of sexually transmitted infection and established counseling guidelines	wrong publication type/topic	Excluded
S. Santibenchakul; M. Tschann; A. D. P. Carlson; E. L. Hurwitz; J. Salcedo	2019	Advanced Prescription of Emergency Contraceptive Pills among Adolescents and Young Adults	wrong publication type/topic	Excluded
R. Garcia-Retamero; E. T. Cokely	2012	Advances in efficient health communication: promoting prevention and detection of STDs	wrong publication type/topic	Excluded
E. Blanco; S. Lindsay; H. Lemus; N. Ojeda	2011	Advancing HIV prevention among multiethnic vulnerable youths: Ethnoracial and gender differences	wrong publication type/topic	Excluded
M. Narasimhan; I. Askew; S. H. Vermund	2016	Advancing sexual and reproductive health and rights of young women at risk of HIV	wrong publication type/topic	Excluded
L. S. Rintamaki; Z. J. Yang	2014	Advancing the extended parallel process model through the inclusion of response cost measures	wrong publication type/topic	Excluded
M. Planes; F. X. Prat; A. B. Gómez; M. E. Gras; S. Font-Mayolas	2012	Advantages and disadvantages of using condoms with an intimate heterosexual partner	wrong publication type/topic	Excluded
G. S. Hubel; N. M. Goodrum; B. L. Sundstrom	2021	Adverse childhood experiences and sexual health among young adults: Examining the roles of regulatory focus and patient activation	wrong publication type/topic	Excluded
W. Song; X. Qian	2020	Adverse Childhood Experiences and Teen Sexual Behaviors: The Role of Self-Regulation and School-Related Factors	wrong publication type/topic	Excluded
P. L. M. Drummond; R. M. M. Dos Santos; G. O. Carvalho; C. A. M. de Pádua	2019	Adverse events in patients with leprosy on treatment with thalidomide	wrong region	Excluded
P. Chantrapanichkul; S. Chawanpaiboon	2013	Adverse pregnancy outcomes in cases involving extremely young maternal age	wrong region	Excluded
L. K. Brown; C. Houck; G. Donenberg; E. Emerson; K. Donahue; J. Misbin	2013	Affect management for HIV prevention with adolescents in therapeutic schools: the immediate impact of project balance	wrong pupulation	Excluded
L. K. Brown; C. Houck; C. Lescano; G. Donenberg; M. Tolou-Shams; J. Mello	2012	Affect regulation and HIV risk among youth in therapeutic schools	wrong publication type/topic	Excluded
P. Oosterhoff; K. Shephard; E. K. Igonya; H. W. Bowman; A. Peeters; I. Honderdos; N. Lukkenaer	2016	Affective Engagement: Teaching Young Kenyans about Safe and Healthy Sex	wrong region	Excluded
T. Taggart; J. Ellen; R. Arrington-Sanders	2013	African American adolescent male-male romantic relationships: Relationship experiences and condom use	wrong publication type/topic	Excluded
S. Teadt; J. C. Burns; T. M. Montgomery; L. Darbes	2020	African American Adolescents and Young Adults, New Media, and Sexual Health: Scoping Review	wrong publication type/topic	Excluded
Mercedes M. Morales-Aleman	2012	African American adolescents' parental, peer, and partner relationships and sexual risk	wrong publication type/topic	Excluded
Audrey Elaine Mendez	2011	African American and Hispanic adolescent STI and pregnancy prevention: Whose responsibility is it, anyway?	wrong publication type/topic	Excluded
Rena Paulette Dixon	2015	African American and Latino youth views on reproductive health services and contraceptives	wrong publication type/topic	Excluded
T. L. Bowen-Reid; D. Olumuyiwa; N. McFarlane; G. Oni; O. Ayeni; L. Richards-McDonald; L. Jones	2017	African American college women knowledge and attitudes toward human papillomavirus (HPV) and cervical cancer screening	wrong publication type/topic	Excluded
S. G. Horne; H. M. Levitt; K. K. Sweeney; J. A. Puckett; M. L. Hampton	2015	African American Gay Family Networks: An Entry Point for HIV Prevention	wrong pupulation	Excluded
S. L. Eyre; V. Hoffman	2010	African American late adolescent cultural models of infidelity	wrong publication type/topic	Excluded
D. L. Brown; T. Webb-Bradley; P. D. Cobb; D. Spaw; K. N. Aldridge	2014	African American women's safer sexual practices: the influence of ethnic-racial socialisation and body esteem	wrong publication type/topic	Excluded
B. L. Dancy; K. S. Crittenden; H. Ning	2010	African-American Adolescent Girls' Initiation of Sexual Activity. Survival Analysis	wrong publication type/topic	Excluded
S. D. Randolph; T. Coakley; J. Shears; R. J. Thorpe	2017	African-American Fathers' Perspectives on Facilitators and Barriers to Father-Son Sexual Health Communication	wrong publication type/topic	Excluded
A. L. Norris; L. K. Brown; R. J. DiClemente; R. F. Valois; D. Romer; P. A. Vanable; M. P. Carey	2019	African-American sexual minority adolescents and sexual health disparities: An exploratory cross-sectional study	wrong publication type/topic	Excluded
A. Lyons; M. Pitts; J. Grierson; A. Smith; S. McNally; M. Couch	2012	Age at first anal sex and HIV/STI vulnerability among gay men in Australia	wrong pupulation	Excluded
S. Yaya; G. Bishwajit	2018	Age at First Sexual Intercourse and Multiple Sexual Partnerships Among Women in Nigeria: A Cross-Sectional Analysis	wrong region	Excluded
C. Rada; A. Albu; F. D. Petrariu	2013	Age at initiation of sexual life, protection at first intercourse and sources of information regarding sexual and reproductive health	wrong publication type/topic	Excluded
S. S. Halli; R. A. Biradar	2021	Age at marriage and HIV vulnerability among young married women living with HIV in northern Karnataka, India	wrong region	Excluded
N. P. Tey; S. L. Lai; S. T. Ng	2019	AGE at MENARCHE and SEXUAL DEBUT among YOUNG Filipino WOMEN	wrong region	Excluded
S. B. Jarrett; W. Udell; S. Sutherland; W. McFarland; M. Scott; N. Skyers	2018	Age at Sexual Initiation and Sexual and Health Risk Behaviors Among Jamaican Adolescents and Young Adults	wrong region	Excluded
J. Amo-Adjei	2012	Age differences and protected first heterosexual intercourse in Ghana	wrong region	Excluded
Y. Cheng; K. McGeechan; D. Bateson; T. Ritter; E. Weisberg; M. Stewart	2018	Age differences in attitudes toward safer sex practices in heterosexual men using an Australian Internet dating service	wrong publication type/topic	Excluded
V. Senkevych	2016	AGE DIFFERENCES IN PSYCHOLOGICAL RESPONSE TO THE RISK OF HIV INFECTION	wrong publication type/topic	Excluded
Qun Zhao; Yuchen Mao; Xiaoming Li; Zhiyong Shen; Yuejiao Zhou	2018	Age differences in sexual risk behaviors and related factors among people living with HIV in Guangxi, China	wrong region	Excluded
J. Sales; J. Brown; R. DiClemente; M. Kottke; T. Latham; E. Rose	2011	Age differences in STD acquisition among an adolescent African American sample: Is being young bad for your health?	wrong publication type/topic	Excluded
T. E. Senn; M. P. Carey	2011	Age of partner at first adolescent intercourse and adult sexual risk behavior among women	wrong publication type/topic	Excluded
U. C. Isiugo-Abanihe; O. Erinosho; B. Ushie; A. Aderinto; G. Sunmola; R. Joseph	2012	Age of sexual debut and patterns of sexual behaviour in two local government areas in southern Nigeria	wrong region	Excluded
S. Patterson; K. Salters; W. Zhang; Y. Chen; B. Hogg; G. Ogilvie; A. Kaida	2013	Age related differences in contraceptive prevalence and preference among harder-to-reach women on antiretroviral therapy (ART) living with hiv in British Columbia (BC), Canada	wrong publication type/topic	Excluded
A. Skaletz-Rorowski; A. Potthoff; S. Nambiar; J. Wach; A. Kayser; A. Kasper; N. H. Brockmeyer	2020	Age specific evaluation of sexual behavior, STI knowledge and infection among asymptomatic adolescents and young adults	wrong publication type/topic	Excluded
L. McKinnon	2015	Age, sexual experience and mucosal inflammation: What do we know?	wrong publication type/topic	Excluded
D. Bruce; G. W. Harper; M. I. Fernández; O. B. Jamil; H. I. V. Aids Interventions Adolescent Medicine Trials Network for	2012	Age-concordant and age-discordant sexual behavior among gay and bisexual male adolescents	wrong region	Excluded
E. L. Fields; L. M. Bogart; K. C. Smith; D. J. Malebranche; J. M. Ellen; M. A. Schuster	2012	Age-discrepant sexual experiences among young black males who have sex with males: Implications for HIV risk	wrong pupulation	Excluded
Roxanne Beauclair; Reshma Kassanjee; Marleen Temmerman; Alex Welte; Wim Delva	2012	Age-disparate relationships and implications for STI transmission among young adults in Cape Town, South Africa	wrong region	Excluded
J. W. Gargano; R. Nisenbaum; D. R. Lee; M. T. th Ruffin; M. Steinau; I. R. Horowitz; L. C. Flowers; T. S. Tadros; G. Birdsong; E. R. Unger	2012	Age-group differences in human papillomavirus types and cofactors for cervical intraepithelial neoplasia 3 among women referred to colposcopy	wrong publication type/topic	Excluded
A. Swartzendruber; J. L. Brown; J. M. Sales; M. Windle; R. Haardörfer	2019	Age-related associations between substance use and sexual risk behavior among high-risk young African American women in the South	wrong region	Excluded
E. M. August; E. Daley; J. Kromrey; J. Baldwin; N. Romero-Daza; J. Salmeron; E. Lazcano-Ponce; L. L. Villa; C. A. Bryant; A. R. Giuliano	2014	Age-related variation in sexual behaviours among heterosexual men residing in Brazil, Mexico and the USA	wrong region	Excluded
W. V. Norman; K. Nuernberger; V. Leung; J. Soon; S. Dunn	2013	Age-related variations in contraceptive method use among canadian females aged 15-24 years: Data from the 2009-2010 canadian community health survey	wrong publication type/topic	Excluded
O. O. Simooya; N. Sanjobo; C. Mulenga; D. Mwakazanga; F. Tailoka; E. Betha; L. Kaetano; H. Witola	2014	Aggressive awareness campaigns may not be enough for HIV prevention in prisons-studies in Zambia suggest time for evidence based interventions	wrong region	Excluded
A. Ventura; S. Garbers; A. Meserve; M. A. Chiasson	2013	Agreement between patient-reported and provider-reported choice of contraceptive method among family planning patients in New York City: implications for public health	wrong publication type/topic	Excluded
C. P. Judge-Golden; T. E. Wolgemuth; X. Zhao; M. K. Mor; S. Borrero	2020	Agreement between Self-Reported “Ideal” and Currently Used Contraceptive Methods among Women Veterans Using the Veterans Affairs Healthcare System	wrong publication type/topic	Excluded
E. Beracochea	2015	Aid effectiveness in global health: Progress, challenges, and solutions	wrong publication type/topic	Excluded
Eduard Grebe; Nicoli Nattrass	2012	AIDS conspiracy beliefs and unsafe sex in Cape Town	wrong region	Excluded
M. L. Plummer; D. Wight; A. I. N. Obasi; J. Changalucha; R. J. Hayes; D. A. Ross	2011	AIDS education programmes hit some targets: Improving youth HIV prevention by sharing resources and better addressing community norms and concurrency	wrong region	Excluded
T. Shefer; A. Strebel; J. Jacobs	2012	AIDS fatigue and university students' talk about HIV risk	wrong region	Excluded
L. Gashi; D. Gexha-Bunjaku; N. Ramadani	2013	AIDS in Kosovo, Stigma and knowledge among youth	wrong region	Excluded
R. Van Rossem; H. Berten; C. Van Tuyckom	2010	AIDS knowledge and sexual activity among Flemish secondary school students: a multilevel analysis of the effects of type of education	wrong publication type/topic	Excluded
B. J. B. Fontanella; R. Gomes	2012	AIDS prevention in the period of sexual initiation: Aspects of the symbolic dimension of the conduct of young men	wrong publication type/topic	Excluded
William Sambisa; Sian Curtis; Vinod Mishra	2010	AIDS stigma as an obstacle to uptake of HIV testing: Evidence from a Zimbabwean national population-based survey	wrong region	Excluded
E. C. Green; A. H. Ruark	2016	Aids, behavior, and culture: Understanding evidence-based prevention	wrong publication type/topic	Excluded
A. Nema	2011	AIDS: A survey of awareness and source of information among youth	wrong region	Excluded
Jessica D. Leston; Cornelia M. Jessen; Brenna C. Simons	2012	Alaska native and rural youth views of sexual health: A focus group on sexually transmitted diseases, HIV/AIDS, and unplanned pregnancy	wrong publication type/topic	Excluded
D. Lepušić; S. Radović-Radovčić	2013	Alcohol - A predictor of risky sexual behavior among female adolescents	wrong publication type/topic	Excluded
L. A. Scott-Sheldon; M. P. Carey; K. B. Carey	2010	Alcohol and risky sexual behavior among heavy drinking college students	wrong publication type/topic	Excluded
R. Betournay; J. Parr; C. Evans; S. Mandalia; C. Cohen; R. Jones	2010	Alcohol and sex - Is there a link between hazardous and harmful drinking and poor sexual health?	wrong publication type/topic	Excluded
Y. Chen; X. Li; Z. Shen; Y. Zhou; Z. Tang	2013	Alcohol and sexual risk: An event-level analysis in commercial sex setting	wrong region	Excluded
Richard Gyan Aboagye; Nuworza Kugbey; Bright Opoku Ahinkorah; Abdul-Aziz Seidu; Abdul Cadri; Paa Yeboah Akonor	2021	Alcohol consumption among tertiary students in the Hohoe municipality, Ghana: Analysis of prevalence, effects, and associated factors from a cross-sectional study	wrong region	Excluded
T. P. Lama; E. K. Kumoji; D. Ketlogetswe; M. Anderson; H. Brahmbhatt	2016	Alcohol consumption and risky sexual behavior among persons attending alcohol consumption venues in Gaborone, Botswana	wrong region	Excluded
N. M. Tumwesigye; L. Atuyambe; R. K. Wanyenze; S. P. Kibira; Q. Li; F. Wabwire-Mangen; G. Wagner	2012	Alcohol consumption and risky sexual behaviour in the fishing communities: Evidence from two fish landing sites on Lake Victoria in Uganda	wrong region	Excluded
K. C. Davis; N. T. Masters; D. Eakins; C. L. Danube; W. H. George; J. Norris; J. R. Heiman	2014	Alcohol intoxication and condom use self-efficacy effects on women's condom use intentions	wrong intervention	Excluded
K. C. Davis; A. J. Jacques-Tiura; C. A. Stappenbeck; C. L. Danube; D. M. Morrison; J. Norris; W. H. George	2013	Alcohol intoxication effects on theory of planned behavior contsructs related tomen's condom use resistance	wrong publication type/topic	Excluded
J. A. Livingston; M. Testa; A. Hequembourg; M. Windle	2010	Alcohol involvement in first sexual intercourse experiences of adolescent girls	wrong publication type/topic	Excluded
Luciana T. S. Massaro; Renata R. Abdalla; Ronaldo Laranjeira; Raul Caetano; Ilana Pinsky; Clarice S. Madruga	2019	Alcohol misuse among women in Brazil: Recent trends and associations with unprotected sex, early pregnancy, and abortion	wrong region	Excluded
C. R. H. Aicken; A. Nardone; C. H. Mercer	2011	Alcohol misuse, sexual risk behaviour and adverse sexual health outcomes: Evidence from Britain's national probability sexual behaviour surveys	wrong publication type/topic	Excluded
L. Berger; M. Fendrich; D. Fuhrmann	2013	Alcohol mixed with energy drinks: are there associated negative consequences beyond hazardous drinking in college students?	wrong publication type/topic	Excluded
D. D. Satre; A. Leibowitz; C. B. Hare; M. Horberg; Y. Lu; C. Weisner; M. Silverberg	2016	Alcohol use among HIV-positive patients in primary care: Psychiatric symptoms and other substance use associated with hazardous drinking	wrong pupulation	Excluded
A. M. Fairlie; T. A. Garcia; C. M. Lee; M. A. Lewis	2018	Alcohol use and alcohol/marijuana use during the most recent sexual experience differentially predict characteristics of the sexual experience among sexually active young adult drinkers	wrong publication type/topic	Excluded
J. A. Griffin; M. R. Umstattd; S. L. Usdan	2010	Alcohol use and high-risk sexual behavior among collegiate women: A review of research on alcohol myopia theory	wrong publication type/topic	Excluded
F. Bajunirwe; D. R. Bangsberg; A. K. Sethi	2013	Alcohol use and HIV serostatus of partner predict high-risk sexual behavior among patients receiving antiretroviral therapy in South Western Uganda	wrong region	Excluded
A. D. Bryan; R. E. Magnan; E. W. Claus; R. E. Thayer; K. E. Hutchison	2012	Alcohol use and risky sex: Associations with genetic factors and neurocognitive activation during the BART	wrong publication type/topic	Excluded
Heidi Parrilla-Lopez De Victoria	2015	Alcohol use and risky sexual behaviors among young female adults in puerto rico	wrong region	Excluded
T. Nickelsen; V. Burlaka	2018	Alcohol use and sexual risk behavior among adolescents in Ukraine	wrong region	Excluded
K. B. Carey; K. M. Guthrie; C. M. Rich; N. H. Krieger; A. L. Norris; C. Kaplan; M. P. Carey	2019	Alcohol Use and Sexual Risk Behavior in Young Women: A Qualitative Study	wrong publication type/topic	Excluded
E. R. Beamon; C. Valdivieso; J. Basnight; P. Wiebe; S. Taylor; J. Perez; N. Noel; K. Bruce	2011	Alcohol use and the decision to use condoms: An analysis of gender differences	wrong publication type/topic	Excluded
D. Lewis; H. E. Hutton; T. A. Agee; M. E. McCaul; G. Chander	2015	Alcohol Use and Unintended Sexual Consequences among Women Attending an Urban Sexually Transmitted Infections Clinic	wrong publication type/topic	Excluded
R. Woolard; M. Parsa; D. Corgan; P. Chisholm; L. Montgomery; S. Lee; P. Tarwater	2012	Alcohol use and women's sexual behaviors; rethinking hiv risk factors in an emergency department at the US/Mexico	wrong publication type/topic	Excluded
Lori A. Scott-Sheldon; Kate B. Carey; Michael P. Carey; Demetria Cain; Leickness C. Simbayi; Seth C. Kalichman	2014	Alcohol use disorder, contexts of alcohol use, and the risk of HIV transmission among South African male patrons of shebeens	wrong region	Excluded
K. B. Carey; T. E. Senn; J. L. Walsh; L. A. Scott-Sheldon; M. P. Carey	2016	Alcohol Use Predicts Number of Sexual Partners for Female but not Male STI Clinic Patients	wrong publication type/topic	Excluded
L. A. Scott-Sheldon; K. B. Carey; K. Cunningham; B. T. Johnson; M. P. Carey	2016	Alcohol Use Predicts Sexual Decision-Making: A Systematic Review and Meta-Analysis of the Experimental Literature	wrong publication type/topic	Excluded
A. Swartzendruber; J. M. Sales; E. S. Rose; R. J. DiClemente	2016	Alcohol Use Problems and Sexual Risk Among Young Adult African American Mothers	wrong pupulation	Excluded
W. T. Steward; V. A. Satyanarayana; E. Heylen; A. K. Srikrishnan; C. K. Vasudevan; G. Krishnan; D. Solomon; M. L. Ekstrand	2018	Alcohol use, expectancies and HIV-related sexual risk: a cross-sectional survey of male migrant workers in South India	wrong region	Excluded
T. M. Penhollow; M. Young; T. Nnaka	2017	Alcohol Use, Hooking-Up, Condom Use: Is There a Sexual Double Standard?	wrong publication type/topic	Excluded
J. Vandepitte; H. A. Weiss; J. Bukenya; S. Nakubulwa; Y. Mayanja; G. Matovu; N. Kyakuwa; P. Hughes; R. Hayes; H. Grosskurth	2013	Alcohol use, mycoplasma genitalium, and other STIs associated with HIV incidence among women at high risk in Kampala, Uganda	wrong region	Excluded
Sebenzile Nkosi; Eileen P. Rich; Neo K. Morojele	2014	Alcohol use, sexual relationship power, and unprotected sex among patrons in bars and taverns in rural areas of North West Province, South Africa	wrong region	Excluded
G. Hagger-Johnson; B. M. Bewick; M. Conner; D. B. O'Connor; D. Shickle	2011	Alcohol, conscientiousness and event-level condom use	wrong publication type/topic	Excluded
Diane Dani Smith	2014	Alcohol, consent, sex: Reducing college students' risky behaviors utilizing an integrated orientation model		Included	Excluded	wrong publication type/topic
A. Sañudo; S. Andreoni; Z. M. Sanchez	2018	Alcohol-induced risk behaviors among Brazilian nightclub patrons: a latent class analysis	wrong region	Excluded
M. A. Terlecki; A. A. Richter; C. Neighbors; C. M. Young; J. D. Buckner	2017	Alcohol-induced risky sexual behavior among socially anxious drinkers	wrong publication type/topic	Excluded
G. Valasoulis; G. Koliopoulos; C. Founta; M. Kyrgiou; I. Tsoumpou; O. Valari; P. Martin-Hirsch; A. Daponte; P. Karakitsos; E. Paraskevaidis	2011	Alterations in human papillomavirus-related biomarkers after treatment of cervical intraepithelial neoplasia	wrong publication type/topic	Excluded
A. Rivera	2014	Alternative treatment to aid with the prevention of chronic bacterial vulvovaginitis	wrong publication type/topic	Excluded
L. E. Nelson; D. Morrison-Beedy; M. H. Kearney; A. Dozier	2011	Always, never, or sometimes: Examining variation in condom-use decision making among black adolescent mothers	wrong publication type/topic	Excluded
T. Goodyear; C. Mniszak; E. Jenkins; D. Fast; R. Knight	2020	Am I gonna get in trouble for acknowledging my will to be safe?": Identifying the experiences of young sexual minority men and substance use in the context of an opioid overdose crisis"	wrong publication type/topic	Excluded
Elisabet Eriksson; Gunilla Lindmark; Pia Axemo; Beverley Haddad; Beth Maina Ahlberg	2010	Ambivalence, silence and gender differences in church leaders' HIV-prevention messages to young people in Kwazulu-Natal, South Africa	wrong region	Excluded
W. B. Miller; M. Trent; S. E. Chung	2014	Ambivalent childbearing motivations: Predicting condom use by urban, african-american, female youth	wrong publication type/topic	Excluded
B. Taverner	2017	American abstinence	wrong publication type/topic	Excluded
F. S. Hodge	2014	American Indian male college students perception and knowledge of human papillomavirus (HPV)	wrong publication type/topic	Excluded
N. Beltzer; L. Saboni; C. Sauvage; N. Lydié; C. Semaille; J. Warszawski	2013	An 18-year follow-up of HIV knowledge, risk perception, and practices in young adults	wrong publication type/topic	Excluded
J. Y. S. Ng; R. K. W. Chan; M. T. W. Chio; R. B. T. Lim; D. Koh; M. L. Wong	2018	An Abstinence and Safer Sex Intervention for Adolescents Attending the Public Sexually Transmitted Infection Clinic in Singapore	wrong region	Excluded
E. T. Montgomery; C. Woodsong; P. Musara; H. Cheng; T. Chipato; T. R. Moench; F. Spielberg; A. Van Der Straten	2010	An acceptability and safety study of the Duet® cervical barrier and gel delivery system in Zimbabwe	wrong region	Excluded
A. Plant; J. Montoya; K. Coyle; J. Gaarde; C. Rietmeijer	2016	An adaptation of “safe in the city” to prevent STDs and unintended pregnancies among older adolescents	wrong publication type/topic	Excluded
D. I. Dolling; M. Desai; A. McOwan; R. Gilson; A. Clarke; M. Fisher; G. Schembri; A. K. Sullivan; N. Mackie; I. Reeves; M. Portman; J. Saunders; J. Fox; J. Bayley; M. Brady; C. Bowman; C. J. Lacey; S. Taylor; D. White; S. Antonucci; M. Gafos; S. McCormack; O. N. Gill; D. T. Dunn; A. Nardone; V. Apea; D. Clark; P. Davis; J. Hand; M. Hunt; R. Neale; J. O'Connell; M. Portman; L. Sarner; L. Terry; A.…	2016	An analysis of baseline data from the PROUD study: An open-label randomised trial of pre-exposure prophylaxis	wrong publication type/topic	Excluded
T. L. Marcantonio; D. J. Angelone; J. Swirsky; M. Joppa	2020	An analysis of the sexual health and safety information study abroad directors present their students prior to departure	wrong publication type/topic	Excluded
R. Perry; M. C. Yu; E. Pappo; A. Cowett; B. Harwood	2011	An assesment of contraception need and provision in patients presenting for HPV vaccination	wrong publication type/topic	Excluded
M. Williams; A. Bowen; J. S. Atkinson; L. Nilsson-Schnnesson; P. M. Diamond; M. W. Ross; U. E. Pallonen	2012	An assessment of brief group interventions to increase condom use by heterosexual crack smokers living with HIV infection	wrong pupulation	Excluded
F. Aboud; N. L. Huq; C. P. Larson; L. Ottisova	2010	An assessment of community readiness for HIV/AIDS preventive interventions in rural Bangladesh	wrong region	Excluded
F. Kaona; E. Miti; L. Sikaona	2011	An assessment of condom use among HIV inflicted youth to prevent pregnancy and control STIS in urban Zambia	wrong region	Excluded
P. J. Coulaud; G. Mujimbere; A. Nitunga; C. Kayonde; E. Trenado; B. Spire; A. Bernier	2016	An Assessment of Health Interventions Required to Prevent the Transmission of HIV Infection Among Men Having Sex with Men in Bujumbura, Burundi	wrong region	Excluded
Michelle R. Kaufman; Meredith Massey; Samantha W. Tsang; Benjamin Kamala; Elizabeth Serlemitsos; Emily Lyles; Xiangrong Kong	2015	An assessment of HIV testing in Tanzania to inform future strategies and interventions	wrong region	Excluded
T. Mushoriwa	2014	An assessment of sexual practices among urban high school students in Swaziland	wrong region	Excluded
M. Keetile	2020	An assessment of sexual risk behaviours among circumcised and uncircumcised men before and after the implementation of the safe male circumcision programme in Botswana	wrong region	Excluded
R. A. Crosby; L. F. Salazar; A. Geter	2017	An Assessment of the HIV Prevention Needs of Young Minority Women	wrong publication type/topic	Excluded
S. L. Kay; K. Radcliffe	2013	An assessment of the knowledge and practical skills in using male condoms among the general public	wrong publication type/topic	Excluded
R. K. Verma; S. Wong; S. Chakravarthi; A. Barua	2014	An assessment of the level of awareness, attitudes, and opinions of the medical students concerning HIV and AIDS in Malaysia	wrong region	Excluded
P. H. Brodish	2013	AN ASSOCIATION BETWEEN ETHNIC DIVERSITY AND HIV PREVALENCE IN SUB-SAHARAN AFRICA	wrong region	Excluded
K. Dass; E. Sombi; R. Thamby	2018	An audit of the offer and uptake of long acting reversible contraception in young women under age 25 attending an urban integrated sexual and reproductive health clinic	wrong publication type/topic	Excluded
S. Chattopadhyay; A. K. Shukla; S. Matta; N. Sethi; N. Rani	2018	An awareness survey on safe sexual practice among first year medical students	wrong publication type/topic	Excluded
D. C. Slavish; N. M. Scaglione; B. A. Hultgren; R. Turrisi	2019	An Ecological Momentary Assessment of Affect, Mental Health Symptoms, and Decisions to Drink Among First-Year College Women: A Pilot Study	wrong publication type/topic	Excluded
K. Cooper; J. Shepherd; J. Picot; J. Jones; J. Kavanagh; A. Harden; E. Barnett-Page; A. Clegg; D. Hartwell; G. Frampton; A. Price	2012	An economic model of school-based behavioral interventions to prevent sexually transmitted infections	wrong publication type/topic	Excluded
C. Harper; R. Schroeder; M. Blum; K. Thompson; L. Swiader; C. McCulloch	2016	An educational intervention on contraception among community college students	wrong outcome	Excluded
J. N. Staples; M. S. Wong; B. J. Rimel	2018	An educational intervention to improve human papilloma virus (HPV) and cervical cancer knowledge among African American college students	wrong publication type/topic	Excluded
J. Yarger; R. Schroeder; M. A. Cabral; J. S. Lamme; C. E. McCulloch; S. L. Trieu; A. de Jounge; C. C. Harper	2021	An Educational Intervention to Raise Awareness of Contraceptive Options Among Young People	wrong outcome	Excluded
S. Sivapalasingam; R. S. McClelland; J. Ravel; A. Ahmed; C. M. Cleland; P. Gajer; M. Mwamzaka; F. Marshed; J. Shafi; L. Masese; M. Fajans; M. E. Anderson; W. Jaoko; A. E. Kurth	2014	An effective intervention to reduce intravaginal practices among HIV-1 uninfected Kenyan women	wrong region	Excluded
R. J. McKay; L. Gilbert	2013	An emergency contraception algorithm based on risk assessment: Changes in clinicians' practice and patients' choices	wrong publication type/topic	Excluded
M. K. Miller; S. Champassak; S. DeLurgio; M. D. Dowd; S. Stancil; T. Apodaca; K. Goggin	2016	An emergency department intervention to increase adolescent access to key sexual health services: Feasibility and impact	wrong publication type/topic	Excluded
S. M. Kiene; S. Hopwood; H. Lule; R. K. Wanyenze	2014	An empirical test of the Theory of Planned Behaviour applied to contraceptive use in rural Uganda	wrong region	Excluded
B. J. Zheng; Y. P. Yin; Z. Xiang; Y. Han; M. Q. Shi; N. Jiang; R. X. Yu; X. S. Chen	2014	An epidemiological study of mycoplasma genitalium infections among males attending a sexually transmitted disease clinic in Guangxi, China	wrong region	Excluded
S. Bandyopadhyay; S. Das; S. Mondal	2017	An Epidemiological Study on the Awareness and Attitude of the Youths Toward AIDS in a Rural Area of West Bengal in India	wrong region	Excluded
S. K. Singh; D. Vishwakarma; S. K. Sharma	2020	An Epidemiology of Premarital Sexual Behaviour in India: Exploring Gender Differences	wrong region	Excluded
R. Masa; G. Chowa; M. Sherraden	2020	An Evaluation of a School-Based Savings Program and Its Effect on Sexual Risk Behaviors and Victimization Among Young Ghanaians	wrong region	Excluded
Meghan Kathleen Miller	2022	An evaluation of a summer camp designed to meet the needs of homeless adolescents: Findings on the impact of camp participation	wrong pupulation	Excluded
S. Herrling; H. Hirsch	2021	An Evaluation of Achieving Condom Empowerment (ACE)-Plus in Foster Care Agencies in New York City	wrong pupulation	Excluded
C. N. Nkenfou; J. T. Kembou; A. Djikeng; I. Domkam; T. Tchuinkam	2015	An evaluation of human immunodeficiency virus oral screening test awareness and preferences in the West region of Cameroon	wrong region	Excluded
C. McNeill; N. George; R. Glover	2017	An Evaluation of Sisters Informing Healing Living Empowering: Increasing HIV knowledge among african American adolescent females using an evidence-based HIV prevention intervention		Included	Excluded	wrong outcome
K. Kinsella; R. Cross; J. South	2014	An evaluation of the condom distribution scheme (C-Card) with young people in northeast England	wrong outcome	Excluded
E. Mantzourani; S. Alzetani; R. Hayward; R. Deslandes; A. Evans; L. Hughes; C. Way; K. Hodson	2019	An evaluation of the Emergency Contraception enhanced community pharmacy service provided in Wales	wrong publication type/topic	Excluded
M. Reece; K. Mark; D. Herbenick; D. J. Hensel; S. Jawed-Wessel; B. Dodge	2012	An event-level analysis of adding exogenous lubricant to condoms in a sample of men who have vaginal sex with women	wrong publication type/topic	Excluded
N. J. Lachowsky; Z. Tanner; Z. Cui; P. Sereda; A. Rich; J. Jollimore; J. S. G. Montaner; R. S. Hogg; D. M. Moore; E. A. Roth	2016	An event-level analysis of condom use during anal intercourse among self-reported human immunodeficiency virus-negative gay and bisexual men in a treatment as prevention environment	wrong pupulation	Excluded
C. Peasant; E. A. Montanaro; T. S. Kershaw; G. R. Parra; N. H. Weiss; J. P. Meyer; J. G. Murphy; T. D. Ritchwood; T. P. Sullivan	2019	An event-level examination of successful condom negotiation strategies among young women	wrong publication type/topic	Excluded
	2015	An examination of health inequities among college students by sexual orientation identity and sex	wrong publication type/topic	Excluded
Stephanie Rachelle Hyberger	2011	An examination of parental closeness, parental monitoring, relationship quality, dating patterns, alcohol use, marijuana use, and sexual risk-taking in adolescence	wrong publication type/topic	Excluded
D. Lambert; A. Swartzendruber	2020	An examination of sti-related knowledge and behaviors among sexually active adolescent substance users in southern metropolitan areas	wrong publication type/topic	Excluded
Cahryn Anderson	2012	An examination of the effects of the sexual double standard on college students' condom use	wrong publication type/topic	Excluded
P. A. Matson; S. E. Chung; J. M. Ellen	2012	An examination of the reactive nature of adolescent romantic relationship feelings, perceptions and behaviors following three months of daily diary collection	wrong publication type/topic	Excluded
J. Cornelius; A. Kennedy; R. Wesslen	2019	An examination of twitter data to identify risky sexual practices among youth and young adults in Botswana	wrong region	Excluded
M. R. Broaddus; S. J. Schmiege; A. D. Bryan	2011	An expanded model of the temporal stability of condom use intentions: gender-specific predictors among high-risk adolescents	wrong publication type/topic	Excluded
Andrew Tucker; Jose Liht; Glenn de Swardt; Geoffrey Jobson; Kevin Rebe; James McIntyre; Helen Struthers	2013	An exploration into the role of depression and self-efficacy on township men who have sex with men's ability to engage in safer sexual practices	wrong region	Excluded
Cynthia Chilufya Lee	2016	An exploration of barriers and facilitators of HIV testing uptake in adolescents in an urban setting in New York city	wrong publication type/topic	Excluded
L. C. Pichon; T. T. Williams; B. Campbell	2013	An exploration of faith leaders' beliefs concerning hiv prevention: Thirty years into the epidemic	wrong publication type/topic	Excluded
Y. C. Tu; H. H. Wang	2013	An exploration of human papillomavirus-related cervical cancer prevention experiences among college women: a descriptive qualitative approach	wrong region	Excluded
Natalie M. Leblanc; Karen L. Andes	2015	An exploration of men's knowledge, attitudes, and perceptions of HIV, HIV risk, and willingness to test for HIV in Yendi District, Northern Ghana	wrong region	Excluded
E. Cyrus; E. L. Gollub; M. Jean-Gilles; S. Neptune; V. Pelletier; J. Dévieux	2016	An Exploratory Study of Acculturation and Reproductive Health Among Haitian and Haitian-American Women in Little Haiti, South Florida	wrong publication type/topic	Excluded
C. C. Jenkins; B. R. Kennedy	2013	An exploratory study of sexual assertiveness and characteristics of African American women in negotiating condom use at an HBCU	wrong publication type/topic	Excluded
K. Sherab; J. Howard; S. Tshomo; K. Tshering; P. Dorji	2019	An Exploratory Study of Sexual Risk Behaviour Among University Students in Bhutan	wrong region	Excluded
Darson L. Rhodes	2010	An exploratory study of the relationship among perceived personal and social competence, health risk behaviors, and academic achievement of selected undergraduate students	wrong publication type/topic	Excluded
X. Meng; A. F. Anderson; L. Wang; Z. Li; W. Guo; Z. Lee; H. Jin; Y. Cai	2010	An exploratory survey of money boys and HIV transmission risk in Jilin Province, PR China	wrong region	Excluded
A. N. Gesselman; R. Ryan; W. L. Yarber; K. B. Vanterpool; K. A. Beavers; H. Francis; B. T. Gran; K. Wood; C. A. Graham; R. Milhausen; S. A. Sanders; R. A. Crosby	2020	An exploratory test of a couples-based condom-use intervention designed to promote pleasurable and safer penile-vaginal sex among university students	wrong pupulation	Excluded
Paula M. Frew; Matthew Archibald; Dazon Dixon Diallo; Su- I. Hou; Takeia Horton; Kayshin Chan; Mark J. Mulligan; Carlos del Rio	2010	An extended model of reasoned action to understand the influence of individual- and network-level factors on African Americans' participation in HIV vaccine research	wrong publication type/topic	Excluded
F. Wu; K. L. Zhang; G. L. Shan	2010	An HIV/AIDS intervention programme with Buddhist AID in Yunnan Province	wrong region	Excluded
J. Brasileiro; L. Widman	2020	An hiv/std intervention for rural youth: Examining depression as a moderator of intervention effects	wrong pupulation	Excluded
J. M. Sales; R. J. DiClemente; J. L. Monahan	2013	An HIV-risk reduction intervention for alcohol-using african american youngwomen seeking std services	wrong pupulation	Excluded
N. F. Berglas; P. Jerman; L. A. Rohrbach; F. Angulo-Olaiz; C. P. Chou; N. A. Constantine	2016	An implementation and outcome evaluation of a multicomponent sexuality education programme for high school students		Included	Excluded	wrong population
F. U. Köksal; A. S. Erenel	2010	An important opportunity related to risky sexual behaviours of young people: Emergency contraception	wrong region	Excluded
E. J. Shumlich; W. A. Fisher	2019	An Information-Motivation-Behavioural Skills model analysis of young adults' sexual behaviour patterns and regulatory requirements for sexual consent in Canada	wrong publication type/topic	Excluded
S. Heffernan Vacca; R. Cohall; A. Nye; K. Tang; V. Zhang; C. Hyden; A. Cohall	2011	An innovative approach to screening urban youth of color for sexually transmitted infections	wrong publication type/topic	Excluded
T. O. Olaotan; F. O. Omokhodion	2020	An inquiry into sexual health knowledge and sexual risks among students of tertiary institutions in Ibadan, Southwest Nigeria	wrong region	Excluded
C. Protogerou; B. T. Johnson; M. S. Hagger	2018	An Integrated Model of Condom Use in Sub-Saharan African Youth: A Meta-Analysis	wrong region	Excluded
Y. Kim; H. Y. Min; J. Lee; S. J. Kim	2021	An integrative review of studies of condom use among Korean college students	wrong region	Excluded
S. Chansiri; C. Wongwatkit	2019	An interactive story-based mobile application with personal recommendation and notification for sexual health education in ethnic adolescents	wrong region	Excluded
J. Y. Wong; W. Zhang; Y. Wu; E. P. H. Choi; H. H. M. Lo; W. Wong; J. H. M. Chio; H. L. C. Tam; F. W. Ngai; M. Tarrant; M. P. Wang; H. Y. Ngan; D. Y. Fong	2021	An Interactive Web-Based Sexual Health Literacy Program for Safe Sex Practice for Female Chinese University Students: Multicenter Randomized Controlled Trial	wrong region	Excluded
S. S. Brady; R. E. Sieving; L. G. Terveen; B. R. Rosser; A. J. Kodet; V. D. Rothberg	2015	An Interactive Website to Reduce Sexual Risk Behavior: Process Evaluation of TeensTalkHealth	wrong publication type/topic	Excluded
K. Doran; M. Doede	2021	An interdisciplinary street outreach program to engage vulnerable neighbors in care	wrong publication type/topic	Excluded
Marcia Elizabeth Sutherland	2016	An intersectional approach for understanding the vulnerabilities of English-speaking heterosexual Caribbean youth to HIV/AIDS and sexually transmitted infections: Prevention and intervention strategies	wrong publication type/topic	Excluded
J. B. Sweeney; R. D. McAnulty; C. Reeve; A. Cann	2015	An Intervention for HPV Risk Reduction Based on the Theory of Planned Behavior: An Exploratory Study with College-Aged Women	wrong intervention	Excluded
S. P. Williams; R. L. Myles; C. C. Sperling; D. Carey	2018	An Intervention for Reducing the Sexual Risk of Men Released From Jails	wrong pupulation	Excluded
R. S. Medina; S. R. Montijo; D. J. E. Negrete	2013	An intervention program to promote sexual health among Mexican adolescents in conflict with the law	wrong region	Excluded
B. R. Tran; A. G. Thomas; F. Vaida; M. Ditsela; R. Phetogo; D. Kelapile; R. Haubrich; C. Chambers; R. Shaffer	2014	An intervention study examining the effects of condom wrapper graphics and scent on condom use in the Botswana Defence Force	wrong region	Excluded
L. Rew; T. Powell; A. Brown; H. Becker; N. Slesnick	2017	An Intervention to Enhance Psychological Capital and Health Outcomes in Homeless Female Youths	wrong pupulation	Excluded
K. Newby; R. Crutzen; K. Brown; J. Bailey; J. Saunders; A. Szczepura; J. Hunt; T. Alston; S. T. Sadiq; S. Das	2019	An Intervention to Increase Condom Use Among Users of Chlamydia Self-Sampling Websites (Wrapped): Intervention Mapping and Think-Aloud Study	wrong publication type/topic	Excluded
C. Mendoza; G. I. Jaramillo; T. H. Ant; G. M. Power; R. T. Jones; J. Quintero; N. Alexander; J. Webster; L. Osorio; J. G. Logan	2020	An investigation into the knowledge, perceptions and role of personal protective technologies in zika prevention in Colombia	wrong region	Excluded
D. Bassett; I. Fernando	2014	An investigation into whether adolescent sexual health care provision is improved by the integration of Genitourinary Medicine (GUM) and Sexual and Reproductive Health (SRH) services	wrong publication type/topic	Excluded
Jennifer Green	2017	An investigation of the psychosocial and behavioral effects of teen pregnancy prevention intervention implemented in group homes	wrong pupulation	Excluded
G. Mutinta; K. Govender; J. Gow; G. Gorge	2013	An Investigation on Students' Risky Sexual Behavior at KwaZulu-Natal University, South Africa, Durban	wrong region	Excluded
M. Visser; M. Kotze; M. J. van Rensburg	2020	An mHealth HIV prevention programme for youth: lessons learned from the iloveLife.mobi programme in South Africa	wrong region	Excluded
M. Ybarra; C. Goodenow; M. Rosario; E. Saewyc; T. Prescott	2021	An mHealth intervention for pregnancy prevention for LGB teens: An RCT	wrong pupulation	Excluded
C. Leluțiu-Weinberger; M. Manu; F. Ionescu; B. Dogaru; T. Kovacs; C. Dorobănțescu; M. Predescu; A. Surace; J. E. Pachankis	2018	An mHealth Intervention to Improve Young Gay and Bisexual Men's Sexual, Behavioral, and Mental Health in a Structurally Stigmatizing National Context	wrong pupulation	Excluded
S. Denny; S. Grant; R. Galbreath; J. Utter; T. Fleming; T. Clark	2019	An observational study of adolescent health outcomes associated with school-based health service utilization: A causal analysis	wrong publication type/topic	Excluded
L. Fozouni; T. Wong; L. Suen; M. Israni-Jiang; B. Sharpe	2018	An oddball case of cellulitis, not just skin deep	wrong publication type/topic	Excluded
Nicole Lorrice Miller	2013	An online investigation into factors associated with condom use or non-use among young African American women: Exploring the disproportionate impact of sexually transmitted infections	wrong publication type/topic	Excluded
Sheba King	2013	An online investigation of young African American women's empowerment profiles for engagement in HIV/AIDS risk reduction behaviors: Stages of change, self-efficacy, social support, and role models	wrong publication type/topic	Excluded
S. Saha; M. Ray; S. Paul; A. Basar; A. Dey; H. S. Maji	2020	An Online Randomized Knowledge, Attitude and Practice (KAP) Study on Contraception	wrong region	Excluded
E. Vasquez-Iscan	2014	An online study of the HIV/AIDS transmission prevention strategies of sexually active young adults: What are adaptive coping strategies in the ongoing era of HIV/AIDS?	wrong publication type/topic	Excluded
K. Gill; A. U. Happel; T. Pidwell; A. Mendelsohn; M. Duyver; L. Johnson; L. Meyer; C. Slack; A. Strode; E. Mendel; L. Fynn; M. Wallace; H. Spiegel; H. Jaspan; J. A. Passmore; S. Hosek; D. Smit; A. Rinehart; L. G. Bekker	2020	An open-label, randomized crossover study to evaluate the acceptability and preference for contraceptive options in female adolescents, 15 to 19 years of age in Cape Town, as a proxy for HIV prevention methods (UChoose)	wrong region	Excluded
L. Colarossi; G. S. Betancourt; A. Perez; M. Weidl; H. Morales	2014	An organizational capacity-building program to enhance adolescent sexual and reproductive health	wrong publication type/topic	Excluded
I. Sawhill; A. Thomas; E. Monea	2010	An ounce of prevention: policy prescriptions to reduce the prevalence of fragile families	wrong publication type/topic	Excluded
A. Waldram; K. Foster; S. Chisholm; C. Ison; G. Hughes	2013	An outbreak of gonorrhoea in young heterosexuals: Enhancing epidemiological understanding by the use of molecular typing	wrong publication type/topic	Excluded
B. Munkhzul; B. Batdorj; J. Baigalmaa	2012	An outbreak of syphilis in Darkhan-Uul, Mongolia, January to March 2012	wrong region	Excluded
J. F. Maposa; J. Louw-Potgieter	2012	An outcome evaluation of a youth development programme	wrong pupulation	Excluded
A. H. S. Hazariah; D. Fallon; P. Callery	2020	An Overview of Adolescents Sexual and Reproductive Health Services Provision in Malaysia	wrong region	Excluded
L. M. Maragh	2012	An unusual cause for dyspnea?	wrong publication type/topic	Excluded
C. N. Maierhofer; K. E. Lancaster; A. N. Turner	2018	Anal sex is more common than having a twitter account in the United States	wrong publication type/topic	Excluded
F. Jin; G. P. Prestage; J. Imrie; S. C. Kippax; B. Donovan; D. J. Templeton; A. Cunningham; A. Mindel; P. H. Cunningham; J. M. Kaldor; A. E. Grulich	2010	Anal sexually transmitted infections and risk of HIV infection in homosexual men	wrong pupulation	Excluded
S. Rooney	2013	Analysing young peoples ' attitudes to sex and sexual health in Northern Ireland: An interpretative phenomenological approach	wrong publication type/topic	Excluded
M. D. L. P. Bermúdez; L. F. D. Araújo; A. O. Reyes; J. Hernández-Quero; I. Teva	2016	Analysis of cognitive variables and sexual risk behaviors among infected and HIV-uninfected people from Spain	wrong publication type/topic	Excluded
T. Ramiro-Sánchez; M. T. Ramiro; M. P. Bermúdez; G. Buela-Casal	2018	Analysis of Coital and Non-Coital Sexual Behavior in Adolescents: Spain, 2016	wrong publication type/topic	Excluded
Catherine Sesay; Li-Yin Chien	2012	Analysis of factors associated with failure to return for an HIV-test result in The Gambia	wrong region	Excluded
Z. Yang; W. Chen; M. Jin; W. Chen; L. Chen; X. Zhou	2021	Analysis of factors influencing casual sexual behavior among male college students in Zhejiang Province, China	wrong region	Excluded
I. Stokłosa; M. Stokłosa; M. Porwolik; M. Bugajski; G. Więckiewicz; M. Piegza; T. Męcik-Kronenberg; P. Gorczyca	2021	Analysis of high-risk sexual behavior among polish university students	wrong region	Excluded
Y. Calderon; K. Chou; E. Cowan; J. Y. Rhee; S. Mathew; R. Ghosh; J. Fettig; J. Nickerson; J. Leider	2013	Analysis of HIV testing acceptance and risk factors of an adolescent cohort using emergency department-based multimedia HIV testing and counseling	wrong publication type/topic	Excluded
Z. Yang; W. Chen; M. Jin; W. Chen; X. Zhou; H. Wang; L. Chen; T. Jiang	2021	Analysis of homosexual behavior characteristics and influencing factors of male college students in Zhejiang Province	wrong region	Excluded
T. R. C. Pinheiro Filho; J. C. B. Silva Filho; E. R. Gonçalves; A. M. M. Dantas; S. B. Hyppólito	2010	Analysis of knowledge of STDs and family planning among people with and without hearing-impairment at a public school in Fortaleza	wrong publication type/topic	Excluded
G. Y. Lee; Y. J. Choi	2017	Analysis of Korean adolescents’ sexual experience and substance use	wrong region	Excluded
J. B. Repiso-Jiménez; T. Fernandez-Morano; F. Rivas-Ruiz; M. De Troya-Martin	2014	Analysis of patients with chlamydia trachomatis genital infection in an STD clinic	wrong publication type/topic	Excluded
Y. Calderon; E. Cowan; K. Chou; S. Mathew; J. Fettig; R. Chin; M. Rosenberg; J. Leider	2010	Analysis of risk factors and HIV knowledge of an adolescent cohort using emergency department (ED)-based multimedia HIV testing and counselling	wrong publication type/topic	Excluded
M. S. Felisbino-Mendes; T. F. De Paula; Í E. Machado; M. Oliveira-Campos; D. C. Malta	2018	Analysis of sexual and reproductive health indicators of Brazilian adolescents, 2009, 2012 and 2015	wrong region	Excluded
I. Teva; M. P. Bermúdez; M. T. Ramiro; R. S. Tamara	2013	Analysis of sexual behavior in adolescents	wrong publication type/topic	Excluded
S. Beech; L. Sayer	2018	Analysis of sexual healthcare provided by school nurses	wrong publication type/topic	Excluded
Q. Zhu; P. Zhu; Y. Zhang; J. Li; X. Ma; N. Li; Q. Wang; X. Xue; L. Luo; Z. Li; H. Z. Ring; B. Z. R. Ring; L. Su	2015	Analysis of social and genetic factors influencing heterosexual transmission of HIV within serodiscordant couples in the henan cohort	wrong region	Excluded
M. P. Bermudez; A. Castro; J. Madrid; G. Buela-Casal	2010	Analysis of the sexual conduct of autonomous and Latin American immigrant adolescents in Spain	wrong pupulation	Excluded
D. Estripeaut; K. Luciani; R. García; R. Banús; T. M. Aguais; E. Berrío; A. Jenkins; S. Smoot	2016	Analysis of the social and psychosocial factors associated with adherence to antiretroviral therapy in adolescents with perinatal HIV-1 infection in Panama from a gender perspective	wrong region	Excluded
S. Quebradas-Jiménez; E. Rodríguez-Torres	2021	Analysis of the use of the female condom in students of a private university in Cali, Colombia	wrong region	Excluded
M. Xiaojun; J. Tianjian; Z. Xuan; Z. Chen; C. Xin; Z. Huachun	2015	Analysis on willingness to receive human papillomavirus vaccination among risk males and related factors	wrong region	Excluded
K. Tomita; Y. Kajita	2020	Analyzing the state of high-density areas in Japan after redevelopment projects	wrong region	Excluded
T. Abraham; M. Macauda; P. Erickson; M. Singer	2011	And let me see them damn papers!" The role of STI/AIDS screening among urban African American and Puerto Rican youth in the transition to sex without a condom"	wrong publication type/topic	Excluded
H. Klein	2012	Anonymous sex and HIV risk practices among men using the Internet specifically to find male partners for unprotected sex	wrong publication type/topic	Excluded
R. Pittrof; V. Filippi; D. A. Somé; G. Compaore; N. Meda	2013	Antenatal contraception - Simple, feasible, but is it safe and ethical in resource-poor environments?	wrong publication type/topic	Excluded
B. Gallagher; S. T. Cameron; A. Craig; A. Gallimore; F. Lakha	2019	Antenatal contraception counselling and provision of contraception after delivery for first-time young mothers enrolled with a Family Nurse Partnership programme	wrong publication type/topic	Excluded
A. Aladejare; K. T. Ijadunola; U. A. Akorah; O. T. Alabi; O. E. Aladejebi; F. F. Alege	2012	Antibiotics use pattern and knowledge of antibiotics resistance among undergraduates in a Nigerian university	wrong region	Excluded
K. Andersson; E. Vardas; L. Niccolai; R. Van Niekerk; M. Mogale; I. Holdsworth; M. Bogoshi; J. McIntyre; G. Gray	2012	Anticipated changes in sexual risk behaviour following vaccination with a low-efficacy HIV vaccine: Survey results from a South African township	wrong region	Excluded
J. Painter; C. Cene-Kush; A. Conner; C. Cwiak; L. Haddad; M. Mulligan; R. Diclemente	2013	Anticipated HIV vaccine acceptability among sexually active African-American adult women	wrong publication type/topic	Excluded
M. Ritterman Weintraub; L. C. Fernald; N. E. Adler; S. L. Syme	2011	Anticipated social mobility: Development of a new psychosocial indicator associated with adolescent risk behaviors	wrong publication type/topic	Excluded
J. E. Pachankis; M. L. Hatzenbuehler; R. C. Berg; P. Fernández-Dávila; M. Mirandola; U. Marcus; P. Weatherburn; A. J. Schmidt	2017	Anti-LGBT and anti-immigrant structural stigma: An intersectional analysis of sexual minority men's HIV Risk When Migrating to or Within Europe	wrong pupulation	Excluded
L. M. B. Costa; Ê R. P. Pedroso; V. V. Neto; V. C. P. Souza; M. J. B. Teixeira	2013	Antimicrobial susceptibility of Neisseria gonorrhoeae isolates from patients attending a public referral center for sexually transmitted diseases in Belo Horizonte, State of Minas Gerais, Brazil	wrong region	Excluded
J. F. Magidson; X. Li; M. J. Mimiaga; A. T. Moore; K. Srithanaviboonchai; R. K. Friedman; M. Limbada; J. P. Hughes; V. Cummings; C. A. Gaydos; V. Elharrar; D. Celentano; K. H. Mayer; S. A. Safren	2016	Antiretroviral Medication Adherence and Amplified HIV Transmission Risk Among Sexually Active HIV-Infected Individuals in Three Diverse International Settings	wrong region	Excluded
W. O. Williams; T. Griffin; G. Uhl	2018	Anti-retroviral Status and HIV Transmission Risk Behaviors are Associated with Age, Time Since Diagnosis, and Psychosocial Factors Among Women Living with HIV/AIDS Enrolling in the WILLOW Intervention at Community-Based Organizations	wrong publication type/topic	Excluded
M. S. Cohen; Y. Q. Chen; M. McCauley; T. Gamble; M. C. Hosseinipour; N. Kumarasamy; J. G. Hakim; J. Kumwenda; B. Grinsztejn; J. H. S. Pilotto; S. V. Godbole; S. Chariyalertsak; B. R. Santos; K. H. Mayer; I. F. Hoffman; S. H. Eshleman; E. Piwowar-Manning; L. Cottle; X. C. Zhang; J. Makhema; L. A. Mills; R. Panchia; S. Faesen; J. Eron; J. Gallant; D. Havlir; S. Swindells; V. Elharrar; D. Burns; T. …	2016	Antiretroviral therapy for the prevention of HIV-1 transmission	wrong publication type/topic	Excluded
Kathryn Risher; Thomas Rehle; Leickness Simbayi; Olive Shisana; David D. Celentano	2016	Antiretroviral treatment and sexual risk behavior in South Africa	wrong region	Excluded
F. Arendt; P. Hauck; J. Mayr; F. Negwer	2019	Anti-Stigma HIV-Related Social Advertising: No Evidence for Side Effects on Condom Use	wrong publication type/topic	Excluded
G. Prestage; P. Keen; M. Hammoud; A. Bourne; B. Bavinton; M. Holt; S. Vaccher; P. Saxton; L. Maher; B. Haire; F. Jin	2019	Anxiety about HIV and use of HIV pre-exposure prophylaxis among gay and bisexual men	wrong publication type/topic	Excluded
L. M. Hill; S. Maman; M. N. Kilonzo; L. J. Kajula	2017	Anxiety and depression strongly associated with sexual risk behaviors among networks of young men in Dar es Salaam, Tanzania	wrong region	Excluded
S. Omer; J. Haidar	2010	Applicability of the theory of planned behavior in predicting intended use of Voluntary HIV Counseling and Testing services among teachers of Harari Region, Ethiopia	wrong region	Excluded
A. S. Oyekale; T. O. Oyekale	2010	Application of health belief model for promoting behaviour change among Nigerian single youth	wrong region	Excluded
S. M. Noar; R. Crosby; C. Benac; G. Snow; A. Troutman	2011	Application of the attitude-social influence-efficacy model to condom use among African-American STD clinic patients: implications for tailored health communication	wrong publication type/topic	Excluded
J. L. Stewart; L. Widman; K. Kamke	2019	Applying a Multifactorial Communication Framework to Better Understand Differences between Father-daughter and Mother-daughter Sexual Health Discussions	wrong publication type/topic	Excluded
Johis Ortega	2011	Applying Ecodevelopmental Theory and the Theory of Reasoned Action to understand HIV risk behaviors among Hispanic adolescents	wrong publication type/topic	Excluded
Thomas R. Frieden; Kathryn E. Foti; Jonathan Mermin	2015	Applying public health principles to the HIV epidemic-How are we doing?	wrong publication type/topic	Excluded
Heather Jean Shpiro	2012	Applying sociocultural theory to international efforts: A case study of HIV/AIDS education in secondary schools of rural Malawi	wrong region	Excluded
S. Oncel; O. Kulakac; A. Akcan; K. Eravsar; N. Dedeoglu	2012	Apprentices' knowledges and attitudes about sexually transmitted disease	wrong region	Excluded
M. V. Svetaz; M. J. Landrieu; M. Allen; R. J. Shlafer	2013	Aqui para TI/ here for you: A decade supporting latino familes and bridging the science of health equity and positive youth development	wrong pupulation	Excluded
G. Kayaert; S. Van Den Eynde	2013	Are Belgian students being tested for sexually transmittable infections, and why (not)?	wrong publication type/topic	Excluded
L. H. Glynn; J. M. Houck; T. B. Moyers; A. D. Bryan; E. Montanaro	2014	Are change talk and sustain talk “contagious” in groups? Sequential probabilities and safer-sexoutcomes in alcohol- and marijuana-using adolescents	wrong publication type/topic	Excluded
M. Trent; S. Chung; A. Vyas; J. Jennings; J. Ellen	2010	Are childbearing motivations getting in the way of STI prevention in young women?	wrong publication type/topic	Excluded
D. Dimitrov; J. G. Kublin; S. Ramsey; L. Corey	2015	Are Clade Specific HIV Vaccines a Necessity? An Analysis Based on Mathematical Models	wrong publication type/topic	Excluded
N. Field; P. Prah; C. H. Mercer; G. Rait; M. King; J. A. Cassell; C. Tanton; L. Heath; K. R. Mitchell; S. Clifton; J. Datta; K. Wellings; A. M. Johnson; P. Sonnenberg	2016	Are depression and poor sexual health neglected comorbidities? Evidence from a population sample	wrong publication type/topic	Excluded
A. O'Leary	2011	Are dual-method messages undermining STI/HIV prevention?	wrong publication type/topic	Excluded
A. Akers; C. Holland; K. Derzic	2011	Are health providers meeting the perceived adolescent preventive health needs of parents of adolescents?	wrong publication type/topic	Excluded
R. Vohra; D. Egan; M. Ahearn; E. Wall; D. Wiener	2013	Are high-risk patients more likely to say yes to an human immunodeficiency virus test? An evaluation of emergency department patients in a rapid testing program	wrong pupulation	Excluded
K. Hardee; M. Croce-Galis; J. Gay	2017	Are men well served by family planning programs?	wrong publication type/topic	Excluded
R. Adhikari	2010	Are Nepali students at risk of HIV? A cross-sectional study of condom use at first sexual intercourse among college students in Kathmandu	wrong region	Excluded
M. Eeckhaut; K. Fitzpatrick	2020	Are new LARC users less likely to use condoms than new moderately effective hormonal method users? An analysis of us women ages 15–44	wrong publication type/topic	Excluded
J. B. Craddock; E. Rice; H. Rhoades; H. Winetrobe	2016	Are Parental Relationships Always Protective? A Social Network Analysis of Black, Latino, and White Homeless Youth and Sexual Risk-Taking Behaviors	wrong pupulation	Excluded
D. Holder-Nevins; K. James; A. Bailey; D. Eldemire-Shearer	2012	Are parents in tune with music their adolescent children enjoy? Are there missed opportunities for sexual and reproductive health dialogue?	wrong publication type/topic	Excluded
F. Doyore; Z. Birhanu; Y. Kebede; T. Dejene; D. Jara	2013	Are people controlling the danger or fear for condom use as HIV/AIDS preventive message? An evaluative type of study based on extended parallel process model	wrong publication type/topic	Excluded
U. Nwaosu; R. Raymond-Williams; J. Meyrick	2021	Are psychosocial interventions effective at increasing condom use among Black men? A systematic review	wrong publication type/topic	Excluded
A. S. Sani; C. Abraham; S. Denford; S. Ball	2016	Are sexual health programmes in sub-Saharan African schools effective in promoting condom use and preventing sexually-transmitted infections including HIV? A systematic review and meta-analysis	wrong region	Excluded
S. Skakoon-Sparling; K. M. Cramer	2020	Are We Blinded by Desire? Relationship Motivation and Sexual Risk-Taking Intentions during Condom Negotiation	wrong publication type/topic	Excluded
D. Albarracin; M. R. Durantini	2010	Are we going to close social gaps in HIV? Likely effects of behavioral HIV-prevention interventions on health disparities	wrong publication type/topic	Excluded
J. Selman; S. Esmail; B. Munro; J. Ponzetti	2013	Are we there yet?: On the road to safer sex through interactive theatre	wrong pupulation	Excluded
D. F. Lindemann; C. R. Harbke	2013	Are written instructions enough? Efficacy of male condom packaging leaflets among college students	wrong intervention	Excluded
G. Holyfield; A. Evans	2014	Are younger women accessing emergency contraception from pharmacies inWales more likely to report behaviour that puts them at risk of unintended pregnancy?	wrong publication type/topic	Excluded
J. Lucke; D. Herbert	2013	Area of residence is associated with Australian women ' s uptake of long-acting contraception	wrong publication type/topic	Excluded
D. Mété; C. Dafreville; V. Paitel; P. Wind	2016	Aripiprazole, gambling disorder and compulsive sexuality	wrong publication type/topic	Excluded
J. R. Wood; R. R. Milhausen; J. M. Sales; C. A. Graham; S. A. Sanders; R. J. Diclemente; G. M. Wingood	2013	Arousability as a predictor of sexual risk behaviours in African-American adolescent women	wrong publication type/topic	Excluded
M. K. C. Nair; M. L. Leena; B. George; Y. Thankachi; P. S. S. Russell	2013	ARSH 2: Reproductive and Sexual Health Knowledge, Attitude and Practices: Comparison Among Boys and Girls (10-24 y)	wrong publication type/topic	Excluded
M. K. C. Nair; Y. Thankachi; M. L. Leena; B. George; P. S. S. Russell	2013	ARSH 3: Reproductive and Sexual Health Knowledge: A Comparison Among Married Male and Female Young Adults (15-24 y)	wrong publication type/topic	Excluded
R. D. S. Hernandez	2013	ART HUMOR HEALTH SOCIAL AND HEALTH INTERVENTIONS THROUGH ART AND HUMOR SAFE SEX AND FUN SEX. SEXUAL EDUCATION EXPERIENCE OF UNIVERSITIES STUDENTS CHIMBORAZO - ECUADOR	wrong region	Excluded
C. Lys; C. H. Logie; N. MacNeill; C. Loppie; L. V. Dias; R. Masching; D. Gesink	2016	Arts-based HIV and STI prevention intervention with Northern and Indigenous youth in the Northwest Territories: Study protocol for a non-randomised cohort pilot study	wrong pupulation	Excluded
H. Carré; R. Lindström; J. Boman; U. Janlert; L. Lundqvist; E. Nylander	2011	Asking about condom use: A key to individualized care when screening for chlamydia	wrong publication type/topic	Excluded
J. K. Lee; S. M. Parisi; E. Baldauf; R. B. Rapkin; G. M. Updike; E. B. Schwarz	2013	Asking for what she needs? Pregnancy testing or EC?	wrong publication type/topic	Excluded
A. Schmid; N. R. Leonard; A. S. Ritchie; M. V. Gwadz	2015	Assertive communication in condom negotiation: Insights from late adolescent couples' subjective ratings of self and partner	wrong publication type/topic	Excluded
Amy Schmid	2012	Assertiveness during condom negotiation among high risk late adolescent/emerging adult couples: The role of relational uncertainty	wrong publication type/topic	Excluded
A. Harxhi; L. Merkuri; E. Agolli; I. Agolli; A. Subashi	2013	Assesment of sexual behaviour of albanian high school students	wrong region	Excluded
S. Agha; C. E. Beaudoin	2012	Assessing a thematic condom advertising campaign on condom use in urban Pakistan	wrong region	Excluded
L. B. Towler; C. A. Graham	2017	Assessing Acceptability and Perceptions of a Novel Condom Use Intervention for Young Women	wrong outcome	Excluded
J. L. Kim; B. E. Wells	2017	Assessing Alcohol and Sexual Content on Reality Dating Programs	wrong publication type/topic	Excluded
R. Chawla; J. Beitz; N. Pontes	2019	Assessing College Students' Knowledge of Sexually Transmitted Diseases and Intention to Engage in Safer Sexual Experiences: A DNP Practice Improvement Project	wrong publication type/topic	Excluded
S. Raidoo	2017	Assessing factors influencing condom use among young long-acting reversible contraception users	wrong publication type/topic	Excluded
C. R. Underwood; H. M. Schwandt	2016	Assessing girls' HIV vulnerability: Evidence from Botswana, Malawi and Mozambique	wrong region	Excluded
L. L. Parry; S. Hassan; U. Kumar	2011	Assessing knowledge and attitudes of attendees at a London contraceptive and sexual health clinic towards contraceptive methods	wrong publication type/topic	Excluded
F. A. Ahmed; K. M. Moussa; K. O. Petterson; B. O. Asamoah	2012	Assessing knowledge, attitude, and practice of emergency contraception: A cross-sectional study among Ethiopian undergraduate female students	wrong region	Excluded
W. J. Ugarte; U. Högberg; E. Valladares; B. Essén	2013	Assessing knowledge, attitudes, and behaviors related to HIV and AIDS in Nicaragua: a community-level perspective	wrong region	Excluded
H. Yi; A. Shidlo; T. Sandfort	2011	Assessing maladaptive responses to the stress of being at risk of HIV infection among HIV-negative gay men in New York City	wrong publication type/topic	Excluded
A. Leval; K. Sundström; A. Ploner; L. A. Dahlström; C. Widmark; P. Sparén	2011	Assessing perceived risk and STI prevention behavior: A national population-based study with special reference to HPV	wrong publication type/topic	Excluded
S. K. Azmat; M. Ali; M. Ishaque; G. Mustafa; W. Hameed; O. F. Khan; G. Abbas; M. Temmerman; E. Munroe	2015	Assessing predictors of contraceptive use and demand for family planning services in underserved areas of Punjab province in Pakistan: Results of a cross-sectional baseline survey	wrong region	Excluded
A. Shallal; P. Boapimp; K. Patel; T. Melgar; J. Vaillant	2019	Assessing resident perspectives on prescribing pre-exposure prophylaxis for HIV	wrong publication type/topic	Excluded
N. Staali	2016	Assessing risky sexual behavior among patients with bipolar disorder in euthymic period	wrong publication type/topic	Excluded
A. Camino; M. Whitfield; N. Van Wagoner	2021	Assessing sexual health services at a public university in The United States	wrong publication type/topic	Excluded
Dharma Vazquez-Torres	2013	Assessing sexually transmitted infection risks of puerto rico graduate students	wrong region	Excluded
J. W. Herrman; M. Gordon; B. Rahmer; C. C. Moore; B. Habermann; K. M. Haigh	2017	Assessing the Effectiveness of Wise Guys: A Mixed-Methods Approach		Included	Excluded	wrong outcome
B. Stanton; B. Wang; L. Deveaux; S. Lunn; G. Rolle; X. Li; N. Braithwaite; V. Dinaj-Koci; S. Marshall; P. Gomez	2015	Assessing the effects of a complementary parent intervention and prior exposure to a preadolescent program of HIV risk reduction for mid-adolescents	wrong region	Excluded
J. Goldsberry; L. Moore; D. MacMillan; S. Butler	2016	Assessing the effects of a sexually transmitted disease educational intervention on fraternity and sorority members' knowledge and attitudes toward safe sex behaviors	wrong outcome	Excluded
C. Chan; T. R. Broady; B. R. Bavinton; L. Mao; G. P. Prestage; M. Holt	2020	Assessing the HIV Prevention Needs of Young Gay and Bisexual Men in the PrEP Era: An Analysis of Trends in Australian Behavioural Surveillance, 2014-2018	wrong publication type/topic	Excluded
L. Cicciò; D. Sera	2010	Assessing the knowledge and behavior towards HIV/AIDS among youth in Northern Uganda: A cross-sectional survey	wrong region	Excluded
A. T. Folasayo; A. J. Oluwasegun; S. Samsudin; S. N. S. Saudi; M. Osman; R. A. Hamat	2017	Assessing the knowledge level, attitudes, risky behaviors and preventive practices on sexually transmitted diseases among university students as future healthcare providers in the central zone of Malaysia: A cross-sectional study	wrong region	Excluded
J. R. N. Nansseu; E. C. Nchinda; J. C. Katte; F. M. Nchagnouot; G. D. Nguetsa	2015	Assessing the knowledge, attitude and practice of family planning among women living in the Mbouda health district, Cameroon	wrong region	Excluded
N. McMann; K. E. Trout	2021	Assessing the Knowledge, Attitudes, and Practices Regarding Sexually Transmitted Infections Among College Students in a Rural Midwest Setting	wrong publication type/topic	Excluded
L. E. Napper; K. S. Montes; S. R. Kenney; J. W. LaBrie	2016	Assessing the Personal Negative Impacts of Hooking Up Experienced by College Students: Gender Differences and Mental Health	wrong publication type/topic	Excluded
A. Y. Liu; K. Coleman; E. Vittinghoff; C. Turner; J. Vinson; N. Walker; C. Quiñonez; E. M. Gardner; H. F. Raymond; S. P. Buchbinder; M. Lightfoot; S. Scheer; S. Arayasirikul; E. C. Wilson	2019	Assessing the prep continuum in the san francisco bay area: The quickie mobile survey	wrong publication type/topic	Excluded
Nora E. Rosenberg	2013	Assessing the prevention impact of HIV counseling and testing in the South African context	wrong region	Excluded
D. R. Voisin; J. Harty; D. H. Kim; C. Elsaesser; L. M. Takahashi	2017	Assessing the Relationship Between Parental Influences and Wellbeing Among Low Income African American Adolescents in Chicago	wrong publication type/topic	Excluded
S. M. Noar; P. Palmgreen; R. S. Zimmerman; M. L. A. Lustria; H. Y. Lu	2010	Assessing the relationship between perceived message sensation value and perceived message effectiveness: Analysis of PSAs from an effective campaign	wrong publication type/topic	Excluded
A. Crawley; M. Ashmore; P. Pathela	2018	Assessing unmet contraceptive needs among patients at New York city sexual health clinics, 2016	wrong publication type/topic	Excluded
Ho Cheuk Alvin Wong	2016	Assessing young adult drinking practices to develop alcohol harm prevention strategies in Hong Kong: A mixed methods approach	wrong publication type/topic	Excluded
E. Y. Tenkorang; E. Maticka-Tyndale	2014	Assessing young people's perceptions of HIV risks in Nyanza, Kenya: Are school and community level factors relevant?	wrong region	Excluded
A. Char; M. Saavala; T. Kulmala	2011	Assessing young unmarried men's access to reproductive health information and services in rural India	wrong region	Excluded
S. Rafie; G. Kim; L. Lau; C. Brown; C. Tang; N. Monastersky Maderas	2012	Assessment and promotion of youth-friendly pharmacy practices in San Diego, CA	wrong publication type/topic	Excluded
K. Shiferaw; F. Getahun; G. Asres	2014	Assessment of adolescents' communication on sexual and reproductive health matters with parents and associated factors among secondary and preparatory schools' students in Debremarkos town, North West Ethiopia	wrong region	Excluded
J. Antony	2013	Assessment of awareness of rural women towards HIV/AIDS in Ernakulam District, Kerala	wrong region	Excluded
X. Kong; G. Kigozi; F. Nalugoda; R. Musoke; J. Kagaayi; C. Latkin; R. Ssekubugu; T. Lutalo; B. Nantume; I. Boaz; M. Wawer; D. Serwadda; R. Gray	2012	Assessment of changes in risk behaviors during 3 years of posttrial follow-up of male circumcision trial participants uncircumcised at trial closure in Rakai, Uganda	wrong region	Excluded
A. J. Onoja; F. O. Sanni; P. O. Abiodun; J. Shaibu; D. Oguche; I. Adamu; S. Onoja	2020	Assessment of Community-Based Intervention Programs on the Knowledge and Risk Perception of Allied Workers on HIV/AIDS	wrong region	Excluded
S. S. Asa; A. Titilayo; J. A. Kupoluyi	2018	Assessment of Contraceptive Use by Marriage Type Among Sexually Active Men in Nigeria	wrong region	Excluded
S. R. Ellington; R. S. Rodriguez; H. Goldberg; J. Bertolli; R. M. Simeone; A. S. Mercado; K. Pazol; D. J. Jamieson; M. A. Honein; A. Swartzendruber; T. Miles; J. F. Cordero; C. K. Shapiro-Mendoza	2020	Assessment of contraceptive use in Puerto Rico during the 2016 Zika virus outbreak	wrong region	Excluded
S. Sagar; A. Bashir; B. Pal; M. A. Dar; K. Pandey; K. Murti	2021	Assessment of contraceptive utilization and associated factors among sexually active HIV-positive Indian women: A cross-sectional study from an antiretroviral therapy center	wrong region	Excluded
T. W. Demissie; A. M. Nigatu; G. M. Beyene	2020	Assessment of emergency contraceptives utilization and associated factors among female college students at Debre Tabor town	wrong region	Excluded
S. Civi; R. Kutlu; I. Duman	2010	Assessment of family planning knowledge and attitudes among married women	wrong region	Excluded
M. Ali; M. Farron; T. R. Dilip; R. Folz	2018	Assessment of Family Planning Service Availability and Readiness in 10 African Countries	wrong region	Excluded
P. Salameh; L. Jomaa; C. Issa; G. Farhat; H. Zeghondi; N. Gerges; M. T. Sabbagh; M. Chaaya; B. Barbour; M. Waked; J. Salamé; N. Saadallah-Zeidan; I. Baldi	2014	Assessment of health risk behaviours among university students: A cross-sectional study in Lebanon	wrong region	Excluded
M. Tadesse	2014	Assessment of HIV discordance and associated risk factors among couples receiving HIV test in Dilla, Ethiopia	wrong region	Excluded
K. Mkumbo	2013	Assessment of HIV/AIDS knowledge, attitudes and behaviours among students in higher education in Tanzania	wrong region	Excluded
L. Chavalala; R. T. Lebese; S. E. Tshivhase	2019	Assessment of knowledge about condom use among high school students in selected schools of Limpopo Province, South Africa	wrong region	Excluded
Y. M. Mesfin; K. T. Kibret	2013	Assessment of knowledge and practice towards hepatitis B among medical and health science students in Haramaya University, Ethiopia	wrong region	Excluded
E. F. Osagiede; E. Tobin; S. O. Abah; N. S. Awunor; F. A. Ehimen	2016	Assessment of knowledge and sexual behaviour among undergraduates in a Nigerian tertiary institution	wrong region	Excluded
E. Balci; M. Doganay; H. Demiraslan; S. Gokahmetoglu	2013	Assessment of knowledge of sexual transmitted diseases (STDs) and a seroprevalence study in gay man in Kayseri, Turkey	wrong region	Excluded
S. T. Agliullina; G. R. Khasanova; L. M. Mukharyamova	2019	Assessment of knowledge of the population of the republic of tatarstan on issues of hiv and commitment to various patterns of behavior	wrong region	Excluded
K. Norbu; S. Mukhia; Tshokey	2013	Assessment of knowledge on sexually transmitted infections and sexual risk behaviour in two rural districts of Bhutan	wrong region	Excluded
S. A. Mamuye; K. Gelaye Wudineh; A. Nibret Belay; K. D. Gizachew	2021	Assessment of Knowledge, Attitudes, and Practices Regarding Emergency-Contraception Methods among Female Dangila Hidase High School Students, Northwest Ethiopia, 2019	wrong region	Excluded
N. Tasnim; E. M. Heneine; C. M. MacDermod; M. L. Perez; D. L. Boyd	2020	Assessment of Maya women's knowledge, attitudes, and beliefs on sexually transmitted infections in Guatemala: a qualitative pilot study	wrong region	Excluded
V. Hayes; W. Blondeau; R. G. Bing-You	2015	Assessment of Medical Student and Resident/Fellow Knowledge, Comfort, and Training With Sexual History Taking in LGBTQ Patients	wrong publication type/topic	Excluded
L. Widman; R. Evans; H. Javidi; S. Choukas-Bradley	2019	Assessment of Parent-Based Interventions for Adolescent Sexual Health: A Systematic Review and Meta-analysis	wrong publication type/topic	Excluded
A. Kebede; B. Molla; H. Gerensea	2018	Assessment of risky sexual behavior and practice among Aksum University students, Shire Campus, Shire Town, Tigray, Ethiopia, 2017	wrong region	Excluded
E. L. Negeri	2014	Assessment of risky sexual behaviors and risk perception among youths in Western Ethiopia: The influences of family and peers: A comparative cross-sectional study	wrong region	Excluded
K. E. Ryan; A. L. Wilkinson; J. Asselin; D. P. Leitinger; P. Locke; A. Pedrana; M. Hellard; M. Stoové	2019	Assessment of service refinement and its impact on repeat HIV testing by client's access to Australia's universal healthcare system: a retrospective cohort study	wrong pupulation	Excluded
A. S. Oyekale	2014	Assessment of sex-related behaviours, human immunodeficiency virus (HIV) knowledge and sexually transmitted infections (STIs) among men of reproductive age in Cameroon	wrong region	Excluded
L. R. Soares; F. V. Cabero; T. G. Souto; R. F. de Souza Coelho; L. C. M. Lacerda; M. E. L. Matão	2015	Assessment of sexual behavior among youth and adolescents of public schools	wrong publication type/topic	Excluded
C. George; S. M. Smith; M. Dahl-Regis; S. E. Read; L. C. Deveaux; G. Perry; R. M. Bain	2011	Assessment of sexual behaviour and other HIV risk practices among in-school youth in the Bahamas	wrong region	Excluded
A. Coor; P. Esie; P. J. Dittus; E. H. Koumans; J. Kang; M. A. Habel	2018	Assessment of sexual health services at US colleges and universities, 2001 and 2014	wrong publication type/topic	Excluded
M. A. Mesenburg; L. C. Muniz; M. F. Silveira	2014	Assessment of sexual risk behaviors and perception of vulnerability to sexually transmitted diseases/acquired immunodeficiency syndrome in women, 1999-2012: A population based survey in a medium-sized Brazilian city	wrong region	Excluded
Phillip Gunars Braslins	2012	Assessment of the effectiveness of condom use for prevention of Chlamydia trachomatis infection	wrong publication type/topic	Excluded
A. Sewak; G. Singh	2012	Assessment of the Fiji-Based Condom Social Marketing (CSM) Program	wrong region	Excluded
M. A. Ogolla; M. Ondia	2019	Assessment of the implementation of comprehensive sexuality education in Kenya	wrong region	Excluded
N. Ghotbi; A. Anai	2012	Assessment of the knowledge and attitude of female students towards cervical cancer prevention at an International University in Japan	wrong region	Excluded
T. Sani; B. A. Omotara	2010	Assessment of the knowledge of AIDS and HIV related sexual risk behavior among university students in Maiduguri	wrong region	Excluded
S. Garoma	2012	Assessment of the levels of communication between youth, parents, peers and teachers about reproductive health issues and HIV/AIDS in Nekemte Town, West Ethiopia	wrong region	Excluded
M. Foley; R. McKenzie; W. Berquist; M. Castillo; K. Shaw	2015	Assessment of transplant provider knowledge of contraceptive effectiveness given unintended pregnancies in adolescent/young adult liver transplant patients	wrong publication type/topic	Excluded
S. M. Butler; M. Procopio; K. Ragan; B. Funke; D. R. Black	2014	Assessment of university condom distribution programs: Results of a national study	wrong publication type/topic	Excluded
M. Noll; Pres Noll; J. M. Gomes; J. M. Soares Júnior; E. A. Silveira; I. C. E. Sorpreso	2020	Associated factors and sex differences in condom non-use among adolescents: Brazilian National School Health Survey (PeNSE)	wrong region	Excluded
S. Yilmaz; F. Akyuz; N. M. Arslan	2021	Associated factors of legal child marriage in Turkey: Pregnancy and below-average intelligence	wrong region	Excluded
N. Wilson Chialepeh; A. Sathiyasusuman	2015	Associated risk factors of stis and multiple sexual relationships among youths in Malawi	wrong region	Excluded
M. Jung; D. Kwon; J. Y. Oh	2017	Associated with Differences in Sexual Risk-Taking Behaviors Among Migrants in South Korea	wrong region	Excluded
J. L. Thurheimer-Cacciotti; S. M. Sereika; P. Schmitt; S. Founds; J. S. Downs; A. B. Powell; D. C. Charronprochownik	2016	Association between adolescent health beliefs and adult sexual risk-taking behaviors in a cohort of women with type 1 diabetes (T1D)	wrong publication type/topic	Excluded
C. Shu; A. Fu; J. Lu; M. Yin; Y. Chen; T. Qin; X. Shang; X. Wang; M. Zhang; C. Xiong; P. Yin	2016	Association between age at first sexual intercourse and knowledge, attitudes and practices regarding reproductive health and unplanned pregnancy: a cross-sectional study	wrong region	Excluded
M. Yode; T. LeGrand	2012	Association between age at first sexual relation and some indicators of sexual behaviour among adolescents	wrong region	Excluded
S. Denny; E. Robinson; C. Lawler; S. Bagshaw; B. Farrant; F. Bell; D. Dawson; D. Nicholson; M. Hart; T. Fleming; S. Ameratunga; T. Clark; M. Kekus; J. Utter	2012	Association between availability and quality of health services in schools and reproductive health outcomes among students: a multilevel observational study	wrong publication type/topic	Excluded
A. L. Demaria; J. M. Lugo; M. Rahman; R. B. Pyles; A. B. Berenson	2013	Association between body mass index, sexually transmitted infections, and contraceptive compliance	wrong publication type/topic	Excluded
L. Long; Y. Han; L. Tong; Z. Chen	2019	Association between condom use and perspectives on contraceptive responsibility in different sexual relationships among sexually active college students in China: A cross-sectional study	wrong region	Excluded
D. Rodrigues-Martins; A. Lebre; J. Santos; J. Braga	2020	Association between contraceptive method chosen after induced abortion and incidence of repeat abortion in Northern Portugal	wrong publication type/topic	Excluded
M. Ghobadzadeh; D. Moore	2018	Association between Depressed Mood and Youth Condom/Contraceptive Nonuse: A Systematic Review of Literature	wrong publication type/topic	Excluded
S. F. Xu; J. Q. Wu; Y. Y. Li; C. N. Yu; R. Zhao; Y. Zhou; Y. R. Li; J. G. Zhang; M. H. Jin	2018	Association between factors related to family planning/sexual and reproductive health and contraceptive use as well as consistent condom use among internal migrant population of reproductive ages in three cities in China, based on Heckprobit selection models	wrong region	Excluded
M. Ward-Peterson; K. Fennie; S. Baird; S. Coxe; M. J. Trepka; P. Madhivanan	2018	Association between HIV awareness factors, health facility characteristics and risky sexual behaviour among young women in Zomba district, Malawi	wrong region	Excluded
A. B. Balaji; D. K. Eaton; A. C. Voetsch; R. E. Wiegand; K. S. Miller; S. R. Doshi	2012	Association between HIV-related risk behaviors and HIV testing among high school students in the United States, 2009	wrong publication type/topic	Excluded
R. Stevens; S. Bonett; J. Bannon; D. Chittamuru; B. Slaff; S. K. Browne; S. Huang; J. A. Bauermeister	2020	Association between HIV-related tweets and HIV incidence in the United States: Infodemiology study	wrong publication type/topic	Excluded
B. T. Kerridge; D. Castor; P. Tran; M. Barnhart; R. Pickering	2014	Association between intoxication at last sexual intercourse and unprotected sex among men and women in Uganda	wrong region	Excluded
F. W. Kalembo; M. Zgambo; A. N. Mulaga; D. Yukai; N. I. Ahmed	2013	Association between Male Partner Involvement and the Uptake of Prevention of Mother-to-Child Transmission of HIV (PMTCT) Interventions in Mwanza District, Malawi: A Retrospective Cohort Study	wrong region	Excluded
T. T. Gross; T. H. Laz; M. Rahman; A. B. Berenson	2015	Association between mother-child sexual communication and HPV vaccine uptake	wrong publication type/topic	Excluded
A. B. Balaji; E. Oraka; A. M. Fasula; P. E. Jayne; M. G. Carry; J. L. Raiford	2017	Association between parent–adolescent communication about sex-related topics and HIV testing, United States. 2006–2013	wrong publication type/topic	Excluded
K. K. Hutchins; I. Terrell; R. Pasternak	2016	Association between parental involvement and sexual health among young black males (YBM) in three urban communities: A survey analysis	wrong publication type/topic	Excluded
Z. Demissie; H. B. Clayton; R. L. Dunville	2019	Association between receipt of school-based HIV education and contraceptive use among sexually active high school students — United States, 2011–2013	wrong study design	Excluded
J. Afriyie; M. E. Essilfie	2019	Association between risky sexual behaviour and HIV risk perception among in-school adolescents in a municipality in Ghana	wrong region	Excluded
D. Mehra; E. Kyagaba; P. O. Ostergren; A. Agardh	2014	Association between self-reported academic performance and risky sexual behavior among Ugandan university students- a cross sectional study	wrong region	Excluded
S. A. S. Staras; M. M. Maldonado-Molina; M. D. Livingston; K. A. Komro	2012	Association between sex partner meeting venues and sexual risk taking among urban adolescents	wrong publication type/topic	Excluded
A. M. A. Smith; W. Heywood; R. Ryall; J. M. Shelley; M. K. Pitts; J. Richters; J. M. Simpson; K. Patrick	2011	Association between sexual behavior and cervical cancer screening	wrong publication type/topic	Excluded
N. O. Woolley; J. Macinko	2019	Association between sociodemographic characteristics and sexual behaviors among a nationally representative sample of adolescent students in Brazil	wrong region	Excluded
G. Gill	2021	ASSOCIATION BETWEEN SOCIO-DEMOGRAPHIC FACTORS, HEALTHY LIFESTYLE FACTORS, AND INFECTION PREVENTION BEHAVIOR AMONG UNIVERSITY STUDENTS: A CROSS-SECTIONAL STUDY	wrong publication type/topic	Excluded
M. Battala; A. Raj; M. Ghule; S. Nair; J. Silverman; A. Dasgupta; B. Donta; N. Saggurti	2016	Association between tribal status and spacing contraceptive use in rural Maharashtra, India	wrong region	Excluded
E. M. Lokken; G. O. Manguro; A. Abdallah; C. Ngacha; J. Shafi; J. Kiarie; W. Jaoko; S. Srinivasan; T. L. Fiedler; M. M. Munch; D. N. Fredricks; R. S. McClelland; J. E. Balkus	2019	Association between vaginal washing and detection of lactobacillus by culture and quantitative PCR in HIV-seronegative kenyan women: A cross-sectional analysis	wrong region	Excluded
A. Chikutsa; A. C. Ncube; S. Mutsau	2015	Association between wanting circumcision and risky sexual behaviour in Zimbabwe: Evidence from the 2010-11 Zimbabwe demographic and health survey	wrong region	Excluded
N. Stupiansky; D. Hensel; J. D. Fortenberry	2010	Association between young womens perceptions of sexual partners and subsequent pregnancy or STI diagnosis	wrong publication type/topic	Excluded
L. Lott; J. H. Sung; J. E. Lee	2018	Association of adolescent obesity with risky sexual behaviors: Results from Mississippi YRBS, 2013-2015	wrong publication type/topic	Excluded
F. J. Garrido Aguilera; J. C. León-Jariego; V. López Orta; F. J. Ojea Rodríguez	2019	Association of adolescent risk behaviors. Prevention strategies	wrong publication type/topic	Excluded
N. Sitdhiraksa; V. Piyasil; P. Pariwatcharakul; S. Ularntinon; N. Pityaratstian; S. Singhakant; W. Ratta-Apha; N. Saisavoey; P. Ketumarn	2014	Association of adolescent substance use: Behavioral problems and family background among school students in Tsunami affected area in Southern Thailand	wrong region	Excluded
J. M. Jackson; P. Seth; R. J. DiClemente; A. Lin	2015	Association of Depressive Symptoms and Substance Use With Risky Sexual Behavior and Sexually Transmitted Infections Among African American Female Adolescents Seeking Sexual Health Care	wrong publication type/topic	Excluded
C. Alvarez; A. Villarruel	2015	Association of gender norms, relationship and intrapersonal variables, and acculturation with sexual communication among young adult Latinos	wrong publication type/topic	Excluded
M. Ghosh; S. Choudhuri; R. G. Ray; B. Bhattacharya; S. Bhattacharya	2015	Association of genital chlamydia trachomatis infection with female infertility, study in a tertiary care hospital in eastern India	wrong region	Excluded
G. Phillips; D. J. McCuskey; D. Felt; C. W. Curry; M. M. Ruprecht; X. Wang; L. B. Beach	2020	Association of HIV Education with HIV Testing and Sexual Risk Behaviors Among US Youth, 2009-2017: Disparities Between Sexual Minority and Sexual Majority Youth	wrong publication type/topic	Excluded
M. W. Traeger; V. J. Cornelisse; J. Asselin; B. Price; N. J. Roth; J. Willcox; B. K. Tee; C. K. Fairley; C. C. Chang; J. Armishaw; O. Vujovic; M. Penn; P. Cundill; G. Forgan-Smith; J. Gall; C. Pickett; L. Lal; A. Mak; T. D. Spelman; L. Nguyen; D. A. Murphy; K. E. Ryan; C. El-Hayek; M. West; S. Ruth; C. Batrouney; J. T. Lockwood; J. F. Hoy; M. E. Hellard; M. A. Stoové; E. J. Wright	2019	Association of HIV Preexposure Prophylaxis With Incidence of Sexually Transmitted Infections Among Individuals at High Risk of HIV Infection	wrong publication type/topic	Excluded
E. Lee; J. Kim; J. H. Bang; J. Y. Lee; S. I. Cho	2020	Association of HIV-syphilis coinfection with optimal antiretroviral adherence: a nation-wide claims study	wrong publication type/topic	Excluded
A. E. Miranda; D. Ribeiro; E. F. Rezende; G. F. M. Pereira; V. M. Pinto; V. Saraceni	2013	Association of knowledge about STD and level of schooling among conscripts upon enlistment in the Brazilian Army, Brazil, 2007	wrong region	Excluded
E. J. Silver; L. J. Bauman	2014	Association of Macho Man" Sexual Attitudes and Behavioral Risks in Urban Adolescents"	wrong publication type/topic	Excluded
X. Kong; G. Kigozi; J. Ssekasanvu; F. Nalugoda; G. Nakigozi; A. Ndyanabo; T. Lutalo; S. J. Reynolds; R. Ssekubugu; J. Kagaayi; E. Bugos; L. W. Chang; P. Nanlesta; G. Mary; A. Berman; T. C. Quinn; D. Serwadda; M. J. Wawer; R. H. Gray	2016	Association of medical male circumcision and antiretroviral therapyscale-up with community HIV incidence in Rakai, Uganda	wrong region	Excluded
S. Mahmutovic Vranic; E. Ademovic; M. Seremet	2013	Association of sexual behaviours, condom use and history of sexually transmitted infections among medical students in Canton Sarajevo	wrong publication type/topic	Excluded
R. Evans; L. Widman; M. N. Stokes; H. Javidi; E. C. Hope; J. Brasileiro	2020	Association of Sexual Health Interventions with Sexual Health Outcomes in Black Adolescents: A Systematic Review and Meta-analysis	wrong publication type/topic	Excluded
R. Stalter; M. Chen; G. Uwizeye; E. Mutunge; A. Ahayo; P. Mugwaneza; F. Shumbusho; J. Wesson	2016	Association of sexual risk behaviour with previous HIV testing among voluntary HIV counselling and testing clients in Kigali, Rwanda	wrong region	Excluded
H. W. Kim; S. E. Kim; H. Y. Ahn; E. J. Lee; J. L. Lee; S. Y. Kang; S. Kim; Y. J. Lee; Y. Kim	2019	Association of the perceived severity of the human papillomavirus with the preventive intention of hpv infection in male adolescents: A cross-sectional survey	wrong intervention	Excluded
K. B. Hood; L. M. Pollack; D. D. Jackson; C. B. Boyer	2020	Associations Among Behavioral Risk, Sociodemographic Identifiers, and Sexually Transmitted Infections in Male and Female Army Enlisted Personnel	wrong publication type/topic	Excluded
L. M. Longo; M. M. Ertl; R. Pazienza; A. U. Agiliga; F. R. Dillon; J. L. Martin	2020	Associations among Negative Urgency, Sensation Seeking, Alcohol Use, Self-Esteem, and Casual Sexual Behavior for College Students	wrong publication type/topic	Excluded
R. C. W. Perry; R. A. Braun; M. Cantu; R. N. Dudovitz; B. Sheoran; P. J. Chung	2014	Associations among text messaging, academic performance, and sexual behaviors of adolescents	wrong publication type/topic	Excluded
S. K. Banerjee; S. Gulati; K. L. Andersen; V. Acre; J. Warvadekar; D. Navin	2015	Associations Between Abortion Services and Acceptance of Postabortion Contraception in Six Indian States	wrong publication type/topic	Excluded
Shakesha Fairley	2017	Associations between adolescent perceptions of parental interactions and adolescent sexual behaviors	wrong publication type/topic	Excluded
G. Koletić; T. Kohut; A. Štulhofer	2018	Associations between adolescents’ use of sexually explicit material and risky sexual behavior: A longitudinal assessment	wrong publication type/topic	Excluded
J. L. Thomas; J. B. Lewis; J. R. Ickovics; S. D. Cunningham	2021	Associations between adverse childhood experiences and sexual risk among postpartum women	wrong publication type/topic	Excluded
J. A. Bailey; K. P. Haggerty; H. R. White; R. F. Catalano	2011	Associations between changing developmental contexts and risky sexual behavior in the two years following high school	wrong publication type/topic	Excluded
Jennifer C. Duckworth	2018	Associations between childhood and adolescent bmi and risky sexual behaviors in adolescence	wrong publication type/topic	Excluded
K. A. Jones; E. Miller	2016	Associations between condom attitudes, STI diagnosis and treatment, condom use, and non-condom contraceptive use	wrong publication type/topic	Excluded
L. R. E. Nelson; L. T. McCready; D. Gesink; K. A. Asnaran; D. Morrison-Beedy; N. Boakye-Yiadom	2013	Associations between co-parenting, gender equity attitudes and sexual risk among adolescent mothers and the biological fathers of their children	wrong publication type/topic	Excluded
B. Z. Masango; D. Ferrandiz-Mont; C. Chiao	2021	Associations Between Early Circumcision, Sexual and Protective Practices, and HIV Among a National Sample of Male Adults in Eswatini	wrong region	Excluded
W. Heywood; K. Patrick; A. M. A. Smith; M. K. Pitts	2015	Associations Between Early First Sexual Intercourse and Later Sexual and Reproductive Outcomes: A Systematic Review of Population-Based Data	wrong publication type/topic	Excluded
J. L. Maksut; J. M. L. Wiginton; M. Zlotorzynska; C. E. Lyons; T. Sanchez; A. Scheim; S. Baral	2020	Associations between hormone use, prep use, and stigma in us transgender women	wrong publication type/topic	Excluded
R. M. Arends; E. J. Nelwan; R. Soediro; R. van Crevel; B. Alisjahbana; H. T. Pohan; A. K. L. von Borries; A. H. Schene; A. J. A. M. van der Ven; A. F. A. Schellekens	2019	Associations between impulsivity, risk behavior and HIV, HBV, HCV and syphilis seroprevalence among female prisoners in Indonesia: A cross-sectional study	wrong region	Excluded
C. Harper; P. Dittus; K. Ethier	2016	Associations between marijuana use and 15 indicators of sexual risk and sexual health service use	wrong publication type/topic	Excluded
M. O. Folayan; O. Arowolo; B. Mapayi; N. M. Chukwumah; M. A. Alade; R. H. Yassin; M. El Tantawi	2021	Associations between mental health problems and risky oral and sexual behaviour in adolescents in a sub-urban community in Southwest Nigeria	wrong region	Excluded
M. T. Luder; I. Pittet; A. Berchtold; C. Akré; P. A. Michaud; J. C. Surís	2011	Associations between online pornography and sexual behavior among adolescents: myth or reality?	wrong publication type/topic	Excluded
R. J. Steiner; N. Liddon; P. Dittus	2017	Associations between parent-adolescent communication about sex and provider counseling about HIV among adolescents: Findings from the 2011-2013 national survey of family growth	wrong publication type/topic	Excluded
L. E. Britton; C. P. Judge-Golden; T. E. Wolgemuth; X. Zhao; M. K. Mor; L. S. Callegari; S. Borrero	2019	Associations Between Perceived Susceptibility to Pregnancy and Contraceptive Use in a National Sample of Women Veterans	wrong publication type/topic	Excluded
R. Crosby; C. Graham; R. Milhausen; S. Sanders; W. Yarber; L. A. Shrier	2015	Associations between rushed condom application and condom use errors and problems	wrong publication type/topic	Excluded
K. R. Turay	2013	Associations between self-perceived overweight during adolescence and sexual risk behaviors during young adulthood among females	wrong publication type/topic	Excluded
N. Jaramillo; E. R. Buhi; J. P. Elder; H. L. Corliss	2017	Associations Between Sex Education and Contraceptive Use Among Heterosexually Active, Adolescent Males in the United States	wrong publication type/topic	Excluded
C. N. Rasberry; D. S. Condron; C. A. Lesesne; S. H. Adkins; G. Sheremenko; E. Kroupa	2018	Associations Between Sexual Risk-Related Behaviors and School-Based Education on HIV and Condom Use for Adolescent Sexual Minority Males and Their Non-Sexual-Minority Peers	wrong publication type/topic	Excluded
P. A. Cavazos-Rehg; M. J. Krauss; E. L. Spitznagel; M. Iguchi; M. Schootman; L. Cottler; R. A. Grucza; L. J. Bierut	2012	Associations between sexuality education in schools and adolescent birthrates: A state-level longitudinal model	wrong publication type/topic	Excluded
M. Secor-Turner; R. E. Sieving; M. E. Eisenberg; C. Skay	2011	Associations between sexually experienced adolescents' sources of information about sex and sexual risk outcomes	wrong publication type/topic	Excluded
T. Brakefield; H. W. Wilson	2011	Associations between sleep duration and sexual risk-taking in African American adolescent girls	wrong publication type/topic	Excluded
E. Lando-King; R. Sieving; B. McMorris; S. Pettingell	2010	Associations between social emotional intelligence and adolescent girls' sexual risk behaviors	wrong publication type/topic	Excluded
W. Macdowall; K. G. Jones; C. Tanton; S. Clifton; A. J. Copas; C. H. Mercer; M. J. Palmer; R. Lewis; J. Datta; K. R. Mitchell; N. Field; P. Sonnenberg; A. M. Johnson; K. Wellings	2015	Associations between source of information about sex and sexual health outcomes in Britain: Findings from the third National Survey of Sexual Attitudes and Lifestyles (Natsal-3)	wrong publication type/topic	Excluded
A. E. Reid; U. Magriples; L. M. Niccolai; D. M. Gordon; A. A. Divney; T. S. Kershaw	2013	Associations of a Sexually Transmitted Disease Diagnosis During a Relationship with Condom Use and Psychosocial Outcomes: (Short) Windows of Opportunity	wrong publication type/topic	Excluded
B. Z. Crowley; D. Cornell	2020	Associations of bullying and sexual harassment with student well-being indicators	wrong publication type/topic	Excluded
R. M. Coyle; F. C. Lampe; A. R. Miltz; J. Sewell; J. Frcp Anderson; V. Apea; S. Collins; R. Dhairyawan; A. M. Johnson; M. Lascar; S. Mann; R. O'Connell; L. Sherr; A. Speakman; A. Tang; A. N. Phillips; A. Rodger	2019	Associations of depression and anxiety symptoms with sexual behaviour in women and heterosexual men attending sexual health clinics: a cross-sectional study	wrong publication type/topic	Excluded
Gira J. Ravelo	2019	Associations of hiv risk behaviors among older Latinas and their adult daughters	wrong publication type/topic	Excluded
M. K. Whiteman; G. Jeng; A. Samarina; N. Akatova; M. Martirosyan; D. M. Kissin; K. M. Curtis; P. A. Marchbanks; S. D. Hillis; M. G. Mandel; D. J. Jamieson	2016	Associations of hormonal contraceptive use with measures of HIV disease progression and antiretroviral therapy effectiveness	wrong region	Excluded
S. W. Masho; G. J. Chambers; J. T. Wallenborn; J. L. Ferrance	2017	Associations of Partner Age Gap at Sexual Debut with Teenage Parenthood and Lifetime Number of Partners	wrong publication type/topic	Excluded
K. Wilson; M. Asbridge; S. Kisely; D. Langille	2010	Associations of risk of depression with sexual risk taking among adolescents in Nova Scotia high schools	wrong publication type/topic	Excluded
D. Ramírez-Ortiz; P. Rojas; M. Sánchez; M. Á Cano; M. De La Rosa	2019	Associations of Self-Silencing and Egalitarian Attitudes with HIV Prevention Behaviors Among Latina Immigrant Farmworkers	wrong publication type/topic	Excluded
J. G. Silverman; N. Saggurti; D. M. Cheng; M. R. Decker; S. M. Coleman; C. Bridden; M. Pardeshi; A. Dasgupta; J. H. Samet; A. Raj	2014	Associations of sex trafficking history with recent sexual risk among HIV-infected FSWs in India	wrong region	Excluded
D. B. Langille; M. Asbridge; G. Flowerdew; M. Allen	2010	Associations of sexual risk-taking with having intercourse before 15 years in adolescent females in Cape Breton, Nova Scotia, Canada	wrong publication type/topic	Excluded
N. Joyisa; D. Moodley; T. Nkosi; R. Talakgale; M. Sebitloane; M. Naidoo; Q. A. Karim	2019	Asymptomatic bacterial vaginosis in pregnancy and missed opportunities for treatment: A cross-sectional observational study	wrong region	Excluded
G. A. R. Da Silva	2017	Asymptomatic urethritis prevalence and associated risk factors among males living with HIV-1	wrong publication type/topic	Excluded
V. Vukotic-Pavlovic; A. Kostic; B. Zivaljevic; A. Adamov; U. Zupanc; S. Vasiljevic; Z. Stankovic	2013	At what age are combined oral contraceptives (COCs) usually used by women in Serbia	wrong region	Excluded
N. E. Saenz Soto; R. A. Benavides-Torres; J. Dimmitt Champion	2015	Attachment and associated sexual health behaviors of heterosexual Mexican housewives	wrong region	Excluded
G. M. M. Hosain; A. B. Berenson; H. Tennen; L. O. Bauer; Z. H. Wu	2012	Attention deficit hyperactivity symptoms and risky sexual behavior in young adult women	wrong publication type/topic	Excluded
M. S. Berry; M. M. Sweeney; S. B. Dolan; P. S. Johnson; S. J. Pennybaker; K. S. Rosch; M. W. Johnson	2021	Attention-Deficit/Hyperactivity Disorder Symptoms Are Associated with Greater Delay Discounting of Condom-Protected Sex and Money	wrong publication type/topic	Excluded
T. Frasca; I. Balan; M. Ibitoye; J. Valladares; C. Dolezal; A. Carballo-Diéguez	2014	Attitude and behavior changes among gay and bisexual men after use of rapid home HIV tests to screen sexual partners	wrong pupulation	Excluded
S. Hemani; N. Hooja; P. Mital	2013	Attitude and practice of contraception among gynecologists at a tertiary care hospital	wrong pupulation	Excluded
T. Yosef; T. Nigussie	2020	ATTITUDE AND PRACTICE TOWARD CONDOM USE AMONG MIZAN-AMAN POLYTECHNIC COLLEGE STUDENTS IN BENCH SHEKO ZONE, SOUTHWEST ETHIOPIA	wrong region	Excluded
N. B. Ebrahim; S. Davis; J. Tomaka	2016	Attitude as a Mediator between Acculturation and Behavioral Intention	wrong publication type/topic	Excluded
M. K. C. Nair; M. L. Leena; M. K. Paul; H. Vijayan Pillai; G. Babu; P. S. Russell; Y. Thankachi	2012	Attitude of parents and teachers towards adolescent reproductive and sexual health education	wrong region	Excluded
T. Soni; P. Shah; V. Thakkar; V. Shah; A. Patel; T. Gandhi	2010	Attitude of population towards mandatory testing as a preventive measure to control HIV/AIDS: Pilot study	wrong publication type/topic	Excluded
C. A. Idoko; C. I. Idoko; I. C. Chidolue	2019	Attitude of women in a Nigerian local government to reproductive health following health education intervention	wrong region	Excluded
M. J. van den Brink; A. A. Boersma; B. Meyboom-de Jong; J. G. de Bruijn	2011	Attitude toward contraception and abortion among Curaçao women. Ineffective contraception due to limited sexual education?	wrong region	Excluded
M. Motamedi; E. Merghati-Khoei; F. Khalajabadi-Farahani; S. Rahimi-Neghani; M. Shahbazi; M. Motamedi	2016	Attitude toward premarital dating and sexual encounters: Study with Iranian men and women aged 15-49 years in Tehran	wrong region	Excluded
A. Vaz; M. Antunes	2010	Attitude/behaviour of teenagers towards their sexuality	wrong publication type/topic	Excluded
U. Rodriguez-De Avila; J. Bocanegra-Sandoval; E. Maestre-Onate; S. Lozano-Gonzalez	2017	ATTITUDES ABOUT OPINIONS AND PRACTICES IN STUDENTS OF BIRTH CONTROL A FACULTY OF HUMANITIES IN SANTA MARTA	wrong region	Excluded
A. B. Eisingerich; A. Wheelock; G. B. Gomez; G. P. Garnett; M. R. Dybul; P. K. Piot	2012	Attitudes and acceptance of oral and parenteral HIV preexposure prophylaxis among potential user groups: A multinational study	wrong region	Excluded
Rachel M. Smith; Adam W. Carrico; Michele Montandon; Zachary Kwena; Robert Bailey; Elizabeth A. Bukusi; Craig R. Cohen	2011	Attitudes and beliefs about anti-retroviral therapy are associated with high risk sexual behaviors among the general population of Kisumu, Kenya	wrong region	Excluded
B. M. Brawner; E. M. Volpe; J. M. Stewart; M. M. Gomes	2013	Attitudes and beliefs toward biobehavioural research participation: voices and concerns of urban adolescent females receiving outpatient mental health treatment	wrong publication type/topic	Excluded
S. J. Shao; C. Nurse; L. Michel; M. A. Joseph; A. L. Suss	2015	Attitudes and Perceptions of the Human Papillomavirus Vaccine in Caribbean and African American Adolescent boys and Their Parents	wrong publication type/topic	Excluded
N. Regassa; S. Kedir	2011	Attitudes and practices on HIV preventions among students of higher education institutions in Ethiopia: the case of Addis Ababa University	wrong region	Excluded
C. Shah; S. Vipul; H. B. Mehta	2011	Attitudes of adolescent girls towards contraceptive methods	wrong publication type/topic	Excluded
C. Sridawruang; K. Crozier; M. Pfeil	2010	Attitudes of adolescents and parents towards premarital sex in rural Thailand: A qualitative exploration	wrong region	Excluded
D. Puharić; J. A. Borovac; B. Petrov	2015	Attitudes of adolescents towards sexual health in three cities from Croatia and Bosnia and Herzegovina	wrong publication type/topic	Excluded
M. B. O'Connell; L. Samman; T. Bailey; L. King; G. S. Wellman	2020	Attitudes of Michigan female college students about pharmacists prescribing birth control in a community pharmacy	wrong publication type/topic	Excluded
N. Fowler; P. Arkell; M. Abouyannis; C. James; L. Roberts	2015	Attitudes of serodiscordant couples towards antiretroviral-based HIV prevention strategies in Kenya: a qualitative study	wrong region	Excluded
T. Tyden; M. Ekstrand; M. Gottvall; M. Larsson; A. Skoog Svanberg	2011	Attitudes to and awareness of fertility issues amongst adolescents and young adults in Sweden	wrong publication type/topic	Excluded
A. Black; Y. Gao; N. Fleming	2011	Attitudes to contraception among unmarried canadian adolescent females: A national survey	wrong publication type/topic	Excluded
B. Honarvar; F. Salehi; R. Barfi; Z. Asadi; H. Honarvar; N. Odoomi; N. Arefi; K. B. Lankarani	2016	Attitudes Toward and Experience of Singles with Premarital Sex: A Population-Based Study in Shiraz, Southern Iran	wrong region	Excluded
H. S. Kang; L. Moneyham	2010	Attitudes toward and intention to receive the human papilloma virus (HPV) vaccination and intention to use condoms among female Korean college students	wrong region	Excluded
V. Akelo; S. Girde; C. B. Borkowf; F. Angira; K. Achola; R. Lando; L. A. Mills; T. K. Thomas; S. Lee Lecher	2013	Attitudes toward Family Planning among HIV-Positive Pregnant Women Enrolled in a Prevention of Mother-To-Child Transmission Study in Kisumu, Kenya	wrong region	Excluded
J. Jones; B. Carter; R. Wilkerson; C. Kramer	2019	Attitudes toward HIV testing, awareness of HIV campaigns, and using social networking sites to deliver HIV testing messages in the age of social media: a qualitative study of young black men	wrong publication type/topic	Excluded
Chethan Bachireddy; Alexander R. Bazazi; Ravi Kavasery; Sumathi Govindasamy; Adeeba Kamarulzaman; Frederick L. Altice	2011	Attitudes toward opioid substitution therapy and pre-incarceration HIV transmission behaviors among HIV-infected prisoners in Malaysia: Implications for secondary prevention	wrong region	Excluded
K. Grindlay; D. G. Foster; D. Grossman	2014	Attitudes toward over-the-counter access to oral contraceptives among a sample of abortion clients in the United States	wrong publication type/topic	Excluded
J. Hendriks; S. Fyfe; D. A. Doherty; A. Jacques; I. Styles; M. Hickey; S. R. Skinner	2020	Attitudes towards abortion in male and female adolescents with diverse sexual and pregnancy experiences: A cross-sectional study	wrong publication type/topic	Excluded
P. Salameh; R. Zeenny; J. Salamé; M. Waked; B. Barbour; N. Zeidan; I. Baldi	2015	ATTITUDES TOWARDS AND PRACTICE OF SEXUALITY AMONG UNIVERSITY STUDENTS IN LEBANON	wrong region	Excluded
S. A. Marshall; N. Driver; M. K. Allison	2021	Attitudes towards contraception: focus groups with Arkansas teenagers and parents	wrong publication type/topic	Excluded
S. U. Atan; O. Kavlak; E. Kulak; M. Bozkaya	2011	Attitudes towards family planning among women seeking induced abortion in Izmir, Turkey	wrong region	Excluded
M. B. Martínez; A. T. F. Reinoso; I. L. M. Nápoles; E. M. Valdéz; S. S. Tamayo; N. C. Ávila	2010	Attitudes towards HIV/AIDS in students from the Simón Rodríguez" school, Bolivar State, Venezuela"	wrong region	Excluded
I. M. Poynten; F. Jin; G. P. Prestage; J. M. Kaldor; J. Imrie; A. E. Grulich	2010	Attitudes towards new HIV biomedical prevention technologies among a cohort of HIV-negative gay men in Sydney, Australia	wrong publication type/topic	Excluded
P. S. Lilleston; L. E. Hebert; J. M. Jennings; D. R. Holtgrave; J. M. Ellen; S. G. Sherman	2015	Attitudes Towards Power in Relationships and Sexual Concurrency Within Heterosexual Youth Partnerships in Baltimore, MD	wrong publication type/topic	Excluded
C. Majumdar	2018	Attitudes Towards Premarital Sex in India: Traditionalism and Cultural Change	wrong region	Excluded
L. Irani; I. Speizer; C. Barrington	2013	Attitudes, beliefs and norms relating to contraceptive use among young migrant and non-migrant adults in urban Dar es Salaam, Tanzania	wrong region	Excluded
M. Pakarinen; J. Kylmä; M. Helminen; T. Suominen	2020	Attitudes, knowledge and sexual behavior among Finnish adolescents before and after an intervention		Included	Included
J. A. Cederbaum; A. J. Rodriguez; K. Sullivan; K. Gray	2017	Attitudes, Norms, and the Effect of Social Connectedness on Adolescent Sexual Risk Intention	wrong publication type/topic	Excluded
W. N. Ran; M. Yamamoto	2015	Attitudinal Ambivalence as a Protective Factor Against Junk Food Advertisements: A Moderated Mediation Model of Behavioral Intention	wrong publication type/topic	Excluded
S. R. Aichele; M. B. Mulder; S. James; K. Grimm	2014	Attitudinal and behavioral characteristics predict high risk sexual activity in rural Tanzanian youth	wrong region	Excluded
M. J. Rotheram-Borus; L. Li; L. J. Liang; Y. Wen; Z. Wu	2011	Attitudinal, behavioral, and biological outcomes of a community popular opinion leader intervention in China	wrong region	Excluded
L. Anobah; R. E. Browne	2013	AUDIT OF MANAGING SAFEGUARDING RISKS IN YOUNG PEOPLE PRESENTING TO OUR CONTRACEPTION AND SEXUAL HEALTH SERVICES	wrong publication type/topic	Excluded
A. Lyons; A. M. A. Smith; J. W. Grierson; H. Von Doussa	2010	Australian mens sexual practices in saunas, sex clubs and other male sex on premises venues	wrong pupulation	Excluded
J. Uysal; P. Tavrow; R. Hsu; A. Alterman	2019	Availability and Accessibility of Emergency Contraception to Adolescent Callers in Pharmacies in Four Southwestern States	wrong region	Excluded
A. M. Kilale; G. D. Kimaro; Y. L. Lema; V. A. Nyigo; R. N. Manumbu; T. Mwenyeheri; P. P. Mutalemwa; S. P. Kilima; S. G. Mfinanga	2015	Availability of HIV/AIDS community intervention programmes and quality of services in and around selected mining sites in Tanzania	wrong region	Excluded
P. Ndayishimiye; R. Uwase; I. Kubwimana; J. D. L. C. Niyonzima; R. Dzekem Dine; J. B. Nyandwi; J. Ntokamunda Kadima	2020	Availability, accessibility, and quality of adolescent Sexual and Reproductive Health (SRH) services in urban health facilities of Rwanda: A survey among social and healthcare providers	wrong region	Excluded
G. A. B. Kagashe; S. M. Maregesi; A. Mashaka	2014	Availability, awareness, attitude and knowledge of emergency contraceptives in Dar Es Salaam	wrong region	Excluded
H. Sahoo; M. Stillman; J. Frost; R. Acharya; R. Hussain	2020	Availability, practices and acceptance of postabortion contraceptive services in health facilities: A study in six states of India	wrong region	Excluded
A. M. Villarruel; M. Aebersold; A. F. Valladares; E. Yeagley; D. Tschannen	2014	Avatars travel for free: Virtual access to evidence-based intervention training and capacity building	wrong outcome	Excluded
E. Gabarron; J. A. Serrano; R. Wynn; M. Armayones	2012	Avatars using computer/smartphone mediated communication and social networking in prevention of sexually transmitted diseases among North-Norwegian youngsters	wrong publication type/topic	Excluded
J. Kessler; J. E. Myers; K. A. Nucifora; N. Mensah; A. Kowalski; M. Sweeney; C. Toohey; A. Khademi; C. Shepard; B. Cutler; R. S. Braithwaite	2013	Averting HIV Infections in New York City: A Modeling Approach Estimating the Future Impact of Additional Behavioral and Biomedical HIV Prevention Strategies	wrong publication type/topic	Excluded
K. Srithanaviboonchai; D. D. Celentano; S. Visaruratana; S. Kawichai; M. Wichajarn; B. Genberg; C. Chariyalertsak; M. Kulich; S. Chariyalertsak	2010	Awareness about antiretroviral treatment, intentions to use condoms, and decisions to have an HIV test among rural northern lowland Thai and ethnic minority young adults	wrong region	Excluded
P. Yadav; A. Sinha; Jaykaran; P. Mody; A. S. Panwar; N. D. Kantharia	2011	Awareness about emergency contraceptives pill in women who came for medical termination of pregnancy	wrong publication type/topic	Excluded
R. Karim	2010	Awareness about hepatitis B infection among the grass root level health and family planning workers in a selected health complex at Dhaka district	wrong region	Excluded
H. You; J. T. F. Lau; J. Gu; H. Y. Tsui; Z. X. Wang; J. H. Kim	2013	Awareness and Acceptability of Female Condoms Among Monogamous Hong Kong Chinese Female Sexually Transmitted Infection Patients	wrong publication type/topic	Excluded
S. Nazir; M. U. Buzdar; A. Khosa	2015	Awareness and acceptance of family planning in patients coming to Gynae department of D.G.Khan teaching hospital	wrong region	Excluded
H. Zou; X. Meng; T. Jia; C. Zhu; X. Chen; X. Li; J. Xu; W. Ma; X. Zhang	2016	Awareness and acceptance of human papillomavirus (HPV) vaccination among males attending a major sexual health clinic in Wuxi, China: A cross-sectional study	wrong region	Excluded
S. Navaratna; K. Kanda; S. D. Dharmaratne; S. Tennakoon; A. Jayasinghe; N. Jayasekara; K. Nagano; Y. Obayashi; A. Arai; H. Tamashiro	2015	Awareness and attitudes towards HIV/AIDS among residents of kandy, Sri Lanka	wrong region	Excluded
E. L. de Castro; T. A. de Caldas; A. M. Morcillo; E. M. A. Pereira; P. E. N. F. Velho	2016	Awareness and education regarding sexually transmitted diseases among undergraduate students	wrong publication type/topic	Excluded
S. Saraswathi; S. Jagadish; S. V. Divakar; K. Kishore	2013	Awareness and high risk behaviour related to HIV/AIDS among garment workers in Bangalore, India	wrong region	Excluded
S. Kasymova	2020	Awareness and knowledge about HIV/AIDS among women of reproductive age in Tajikistan	wrong region	Excluded
F. N. Samkange-Zeeb; L. Spallek; H. Zeeb	2011	Awareness and knowledge of sexually transmitted diseases (STDs) among school-going adolescents in Europe: a systematic review of published literature	wrong region	Excluded
F. T. von Rosen; A. J. von Rosen; F. Müller-Riemenschneider; P. Tinnemann	2017	Awareness and knowledge regarding emergency contraception in Berlin adolescents	wrong publication type/topic	Excluded
A. A. Adefalu; O. A. Ladipo; O. O. Akinyemi; O. A. Popoola; O. O. Latunji; O. F. Iyanda	2018	Awareness and opinions regarding contraception by women of reproductive age in north-west Nigeria	wrong region	Excluded
P. Shailaja; R. V. Rama; P. H. Malini	2017	AWARENESS AND PRACTICE OF CONTRACEPTIVE METHODS AMONG MEN- A STUDY	wrong region	Excluded
O. O. Bello; T. A. Oluwasola; F. A. Bello	2016	Awareness and practice of dual contraception among female tertiary institution students in Ibadan, Nigeria	wrong region	Excluded
P. C. Ibekwe; J. A. Obuna	2010	Awareness and practice of emergency contraception among university students in abakaliki, southeast Nigeria	wrong region	Excluded
T. Olubodun; M. Balogun; E. Ogunsilu	2020	Awareness and practice of family planning among women residing in two rural communities in Ogun State, South West Nigeria	wrong region	Excluded
D. Choudhary; R. Pal; N. Goel	2015	Awareness and practice patterns of family planning methods among antenatal women in Indian community: Are we hitting the bull's eye?	wrong region	Excluded
M. E. Hoque; T. Ntsipe; M. Mokgatle-Nthabu	2013	Awareness and practices of contraceptive use among university students in Botswana	wrong region	Excluded
S. Patterson; V. Nicholson; M. J. Milloy; G. Ogilvie; R. S. Hogg; A. Carter; T. Li; E. Ding; P. Sereda; S. Greene; A. de Pokomandy; M. Loutfy; A. Kaida	2020	Awareness and Understanding of HIV Non-disclosure Case Law and the Role of Healthcare Providers in Discussions About the Criminalization of HIV Non-disclosure Among Women Living with HIV in Canada	wrong publication type/topic	Excluded
O. L. Akintade; S. Pengpid; K. Peltzer	2011	Awareness and use of and barriers to family planning services among female university students in Lesotho	wrong region	Excluded
E. D. Adinma; J. I. B. D. Adinma; N. O. Eke; C. Iwuoha; A. Akiode; E. Oji	2011	Awareness and use of contraception by women seeking termination of pregnancy in south eastern Nigeria	wrong region	Excluded
C. J. Lin; J. Maier; C. Nwankwo; C. Burley; L. Deborja; Y. A. Aaraj; E. Lewis; M. Rhem; M. P. Nowalk; J. South-Paul	2021	Awareness and Use of Contraceptive Methods and Perceptions of Long-Acting Reversible Contraception among White and Non-White Women	wrong publication type/topic	Excluded
H. A. El-Sabaa; A. F. Ibrahim; W. A. Hassan	2013	Awareness and use of emergency contraception among women of childbearing age at the family health care centers in Alexandria, Egypt	wrong region	Excluded
A. I. Ajayi; K. O. Ismail; O. V. Adeniyi; W. Akpan	2018	Awareness and use of pre-exposure and postexposure prophylaxes among Nigerian university students: Findings from a cross-sectional survey	wrong region	Excluded
O. C. Uchendu; O. Adeyera; E. T. Owoaje	2019	Awareness and utilization of female condoms among street youths in ibadan, an urban setting in south-west Nigeria	wrong region	Excluded
D. T. Dangerfield, II; P. Gravitt; A. M. Rompalo; I. Yap; R. Tai; S. H. Lim	2015	Awareness and utilization of HIV services of an AIDS community-based organization in Kuala Lumpur, Malaysia	wrong region	Excluded
I. Young; J. Li; L. McDaid	2013	Awareness and Willingness to Use HIV Pre-Exposure Prophylaxis amongst Gay and Bisexual Men in Scotland: Implications for Biomedical HIV Prevention	wrong publication type/topic	Excluded
Y. C. Lee; S. Y. Chang; K. Y. Lin; L. H. Chang; W. C. Liu; C. H. Wu; H. Y. Sun; C. C. Hung; S. C. Chang	2017	Awareness and willingness towards pre-exposure prophylaxis against HIV infection among individuals seeking voluntary counselling and testing for HIV in Taiwan: A cross-sectional questionnaire survey	wrong region	Excluded
T. Taggart; Y. Liang; P. Pina; T. Albritton	2020	Awareness of and willingness to use PrEP among Black and Latinx adolescents residing in higher prevalence areas in the United States	wrong publication type/topic	Excluded
A. Bardají; C. Mindu; O. J. Augusto; A. Casellas; O. Cambaco; E. Simbine; G. Matsinhe; E. Macete; C. Menéndez; E. Sevene; K. Munguambe	2018	Awareness of cervical cancer and willingness to be vaccinated against human papillomavirus in Mozambican adolescent girls	wrong region	Excluded
T. Joy; B. Sathian; C. Bhattarai; J. Chacko	2011	Awareness of cervix cancer risk factors in educated youth: A cross-sectional, questionnaire based survey in India, Nepal, and Sri Lanka	wrong region	Excluded
G. Yapici; S. Oner; T. Sasmaz; R. Bugdayci; A. Oner Kurt	2010	Awareness of emergency contraception among university students in Mersin, Turkey	wrong region	Excluded
X. Wang; M. Xi; L. Zhang; L. Jia; Y. Wang; Y. Cheng	2015	Awareness of female condoms and failures reported with two different types in China	wrong region	Excluded
E. K. Dokubo; R. W. Shiraishi; P. W. Young; J. J. Neal; J. Aberle-Grasse; N. Honwana; F. Mbofana	2014	Awareness of HIV status, prevention knowledge and condom use among people living with HIV in Mozambique	wrong region	Excluded
C. Jacob; K. V. Lindeman; J. Klewer; J. Kugler	2016	Awareness of HIV Transmission Risks and Determinants of Sexual Behaviour: Descriptive and Multivariate Analyses among German Nursing Students	wrong publication type/topic	Excluded
S. Cocchio; C. Bertoncello; T. Baldovin; M. Fonzo; S. E. Bennici; A. Buja; S. Majori; V. Baldo	2020	Awareness of HPV and drivers of HPV vaccine uptake among university students: A quantitative, cross-sectional study	wrong publication type/topic	Excluded
G. Aynaci; Z. Gusku	2019	Awareness of HPV and HPV vaccination in undergraduate students in the north west region of Turkey: Near future outlook	wrong region	Excluded
L. T. Thomsen; M. Nygård; S. Stensen; B. Terning Hansen; L. A. Dahlström; K. L. Liaw; C. Munk; S. K. Kjaer	2017	Awareness of human papillomavirus after introduction of HPV vaccination: A large population-based survey of Scandinavian women	wrong publication type/topic	Excluded
L. Kuznetsov; C. M. Reitmaier-Weber; T. Ruzicka; A. V. Kuznetsov	2013	Awareness of human papillomavirus infection, genitoanal warts and cancer in a dermatological outpatient clinic setting	wrong publication type/topic	Excluded
G. Knight; B. Roberts	2021	Awareness of oral and genital human papillomavirus (HPV) infection in young adolescents prior to gender-neutral vaccination	wrong publication type/topic	Excluded
L. Calzavara; C. Worthington; D. Allman; M. Tyndall; A. Adrien; S. J. White	2013	Awareness of perinatal HIV transmission among the general population and women of childbearing years: Results from the 2011 SRC-CANFAR national HIV/AIDS survey	wrong publication type/topic	Excluded
C. Dolezal; T. Frasca; R. Giguere; M. Ibitoye; R. D. Cranston; I. Febo; K. H. Mayer; I. McGowan; A. Carballo-Diéguez	2015	Awareness of post-exposure prophylaxis (pep) and pre-exposure prophylaxis (prep) is low but interest is high among men engaging in condomless anal sex with men in boston, pittsburgh, and san juan	wrong pupulation	Excluded
M. Joshi; A. Basra; H. Webb; C. McCormick; M. Pakianathan	2012	Awareness of post-exposure prophylaxis after sexual exposure (PEPSE) in patients attending an inner city HIV treatment centre	wrong publication type/topic	Excluded
N. Ekong; J. Braunholtz-Speight; N. Mukelabai; A. Evans	2018	Awareness of pre-exposure prophylaxis (PrEP) in the black and minority ethnic (BME) community: Results of a questionnaire survey	wrong region	Excluded
G. M. Maxwell; M. Radzilani-Makatu; J. F. Takalani	2016	Awareness of prevention of teenage pregnancy amongst secondary school learners in Makhado municipality	wrong region	Excluded
S. Singh; S. K. Singh; T. B. Singh	2015	Awareness of sexually transmitted infection (STI)/reproductive tract infections (RTI) and HIV/AIDS in STI/RTI - Affected married women of rural areas of Varanasi district, Uttar Pradesh: A cross-sectional study	wrong region	Excluded
K. Lally; Y. Nathan-V; S. Dunne; D. McGrath; W. Cullen; D. Meagher; J. C. Coffey; C. Dunne	2014	Awareness of sexually transmitted infection and protection methods among university students in Ireland	wrong publication type/topic	Excluded
A. A. Atere; E. O. Wahab; O. E. Ajiboye; H. O. Shokoya; A. A. Akinwale; A. S. Oyenuga	2010	Awareness of STIs and contraceptives use among out-of-school youths in Nigeria	wrong region	Excluded
J. A. Saonere	2010	Awareness screening programme reduces the risk of cervical cancer in women	wrong publication type/topic	Excluded
C. I. Tobin-West; O. Maduka; V. N. Onyekwere; A. O. Tella	2014	Awareness, acceptability, and use of female condoms among university students in Nigeria: Implications for STI/HIV prevention	wrong region	Excluded
G. M. Alano; L. N. Costa; L. R. Miranda; D. Galato	2012	Awareness, consumption and access to emergency contraception among female university students in the south of the State of Santa Catarina	wrong region	Excluded
B. C. Unadike; U. E. Ekrikpo; E. A. Bassey	2012	Awareness, knowledge and perception of HIV/AIDS and sexual behaviour amongst pre-clinical, medical students in a Nigerian university	wrong region	Excluded
C. Voyiatzaki; M. S. Venetikou; E. Papageorgiou; F. Anthouli-Anagnostopoulou; P. Simitzis; D. I. Chaniotis; M. Adamopoulou	2021	Awareness, knowledge and risky behaviors of sexually transmitted diseases among young people in Greece	wrong publication type/topic	Excluded
S. Mackman; I. H. Hussein	2017	Awareness, knowledge, and behavior regarding HIV/AIDS among freshman students at Oakland University	wrong publication type/topic	Excluded
C. Iniesta; D. Álvarez-Del Arco; L. M. García-Sousa; B. Alejos; A. Divaz; N. Sanz; J. Garrido; M. Meulbroek; F. Pujol; S. Moreno; M. J. F. R. De Apocada; P. Coll; A. Antela; J. Del Romero; O. Ayerdi; M. Riera; J. Hernández; J. Del Amo	2018	Awareness, knowledge, use, willingness to use and need of Pre-Exposure Prophylaxis (PrEP) during World Gay Pride 2017	wrong publication type/topic	Excluded
A. Amalba; V. Mogre; M. N. A. Appiah; W. A. Mumuni	2014	Awareness, use and associated factors of emergency contraceptive pills among women of reproductive age (15-49 years) in Tamale, Ghana	wrong region	Excluded
A. Gordián-Arroyo; R. Garofalo; L. M. Kuhns; C. Pearson; J. Bruce; D. S. Batey; A. Radix; U. Belkind; M. A. Hidalgo; S. Hirshfield; E. W. Schrimshaw; R. Schnall	2020	Awareness, Willingness, and Perceived Efficacy of Pre-exposure Prophylaxis among Adolescent Sexual Minority Males	wrong publication type/topic	Excluded
E. M. Jalil; B. Grinsztejn; L. Velasque; A. Ramos Makkeda; P. M. Luz; R. I. Moreira; L. Kamel; N. M. Fernandes; A. C. G. Ferreira; B. Hoagland; S. Wagner; A. Liu; W. McFarland; S. Buchbinder; V. G. Veloso; E. Wilson	2018	Awareness, willingness, and PrEP eligibility among transgender women in Rio de Janeiro, Brazil	wrong region	Excluded
J. Dasgupta; M. Schaaf; S. Q. Contractor; A. Banda; M. Viana; O. Kashyntseva; A. L. Ruano	2020	Axes of alienation: applying an intersectional lens on the social contract during the pandemic response to protect sexual and reproductive rights and health	wrong publication type/topic	Excluded
R. Freeman; K. C. Davis; C. L. Danube; C. A. Stappenbeck; J. Norris; W. H. George	2015	Background Predictors and Event-Specific Characteristics of Sexual Aggression Incidents: The Roles of Alcohol and Other Factors	wrong publication type/topic	Excluded
C. E. Kaestle; M. W. Waller	2011	Bacterial STDs and perceived risk among sexual minority young adults	wrong publication type/topic	Excluded
S. C. Francis; C. Looker; J. Vandepitte; J. Bukenya; Y. Mayanja; S. Nakubulwa; P. Hughes; R. J. Hayes; H. A. Weiss; H. Grosskurth	2016	Bacterial vaginosis among women at high risk for HIV in Uganda: High rate of recurrent diagnosis despite treatment	wrong region	Excluded
A. M. Darwish; M. M. Abdallah; O. M. Shaaban; M. K. Ali; M. Khalaf; A. M. A. Sabra	2018	Bakri balloon versus condom-loaded Foley’s catheter for treatment of atonic postpartum hemorrhage secondary to vaginal delivery: a randomized controlled trial	wrong region	Excluded
T. E. Wilson; M. Fraser-White; K. M. Williams; A. Pinto; F. Agbetor; B. Camilien; K. Henny; R. C. Browne; Y. Gousse; T. Taylor; H. Brown; R. Taylor; M. A. Joseph	2014	Barbershop Talk With Brothers: using community-based participatory research to develop and pilot test a program to reduce HIV risk among Black heterosexual men		Included	Excluded	wrong population
J. L. Baker; B. Brawner; J. A. Cederbaum; S. White; Z. M. Davis; W. Brawner; L. S. Jemmott	2012	Barbershops as venues to assess and intervene in HIV/STI risk among young, heterosexual African American men	wrong publication type/topic	Excluded
K. J. Jonas; S. T. Hawk; D. Vastenburg; P. de Groot	2014	Bareback" pornography consumption and safe-sex intentions of men having sex with men"	wrong pupulation	Excluded
A. Shahnazi; A. S. Forouzan; S. Nedjat; S. Asgari; R. Majdzadeh	2013	Barrier and Facilitators of HIV Related Risky Sexual Behavior	wrong publication type/topic	Excluded
A. I. Olugbenga-Bello; D. A. Adekanle; E. O. Ojofeitimi; A. A. Adeomi	2010	Barrier contraception among adolescents and young adults in a tertiary institution in Southwestern Nigeria: A cross-sectional descriptive study	wrong region	Excluded
K. Makrlikova; S. Pestova	2014	Barrier contraceptives: Evaluation after three years of counselling	wrong publication type/topic	Excluded
L. K. Grubb	2020	Barrier Protection Use by Adolescents During Sexual Activity	wrong publication type/topic	Excluded
A. Gupta; R. B. Perkins; G. Ortega; S. Feldman; A. Villa	2019	Barrier use during oro-genital sex and oral Human Papillomavirus prevalence: Analysis of NHANES 2009–2014	wrong publication type/topic	Excluded
N. Dowshen; S. S. Lee; M. Castillo; L. Hawkins; F. K. Barg	2016	Barriers and facilitators to HIV prevention, testing, and treatment among young transgender women	wrong publication type/topic	Excluded
N. N. Frederick; K. Campbell; L. B. Kenney; K. Moss; A. Speckhart; S. L. Bober	2018	Barriers and facilitators to sexual and reproductive health communication between pediatric oncology clinicians and adolescent and young adult patients: The clinician perspective	wrong publication type/topic	Excluded
A. Gomes; C. Nicholas; Y. Donastorg; M. Perez; S. Amesty; R. Perez-Figueroa; S. W. Nicholas; B. S. Taylor	2016	Barriers and opportunities for sexual health services for key populations in the Dominican Republic: Provider, government, and community-leader perspectives	wrong region	Excluded
A. Hokororo; A. F. Kihunrwa; S. Kalluvya; J. Changalucha; D. W. Fitzgerald; J. A. Downs	2015	Barriers to access reproductive health care for pregnant adolescent girls: A qualitative study in Tanzania	wrong region	Excluded
L. S. Chernick; R. Schnall; T. Higgins; M. S. Stockwell; P. M. Castaño; J. Santelli; P. S. Dayan	2015	Barriers to and enablers of contraceptive use among adolescent females and their interest in an emergency department based intervention	wrong publication type/topic	Excluded
L. Allahqoli; S. Hajian; Z. A. Saeedi; A. Azin; H. A. Majd; N. M. Md	2014	Barriers to condom use among socially damaged women": A qualitative study in iran"	wrong region	Excluded
R. Lotfi; F. R. Tehrani; F. Yaghmaei; E. Hajizadeh	2012	Barriers to condom use among women at risk of HIV/AIDS: A qualitative study from Iran	wrong region	Excluded
J. Y. Liu; L. Q. Sun; Y. Y. Hou; L. F. Wang; Y. He; Y. Zhou; L. M. Xu; H. Wang; F. S. Wang	2020	Barriers to early diagnosis and treatment of severely immunosuppressed patients with HIV-1 infection: A quantitative and qualitative study	wrong region	Excluded
B. T. Dlamini; M. C. Shongwe	2020	Barriers to female condom use among undergraduate health science students	wrong region	Excluded
Le'Marus Perez Alston	2022	Barriers to HIV prevention: The role of relationship closeness in HIV risk behaviors and prejudicial attitudes	wrong publication type/topic	Excluded
A. J. Blaisdell; L. K. Olsen	2019	Barriers to Human Sexuality Education Survey Research Among Vermont Public School Administrators	wrong publication type/topic	Excluded
N. Coutinho; S. C. DeOliveira; J. Menezes; L. Amaral; R. Autran	2018	Barriers to initiation and completion of the human papillomavirus vaccine among adolescents' parents	wrong publication type/topic	Excluded
M. Dasari; S. Borrero; A. Y. Akers; G. S. Sucato; R. Dick; A. Hicks; E. Miller	2016	Barriers to Long-Acting Reversible Contraceptive Uptake Among Homeless Young Women	wrong pupulation	Excluded
R. Ochako; M. Mbondo; S. Aloo; S. Kaimenyi; R. Thompson; M. Temmerman; M. Kays	2015	Barriers to modern contraceptive methods uptake among young women in Kenya: a qualitative study	wrong region	Excluded
A. Gardiner; A. Bailey	2016	Barriers to parent-teen communication regarding sex in Providenciales, Turks and Caicos Islands	wrong region	Excluded
L. Robson; J. Morris; M. Andriatsihosena	2015	Barriers to preventing unintended pregnancies and sexually transmitted infections as experienced by women in Fort Dauphin, southeast Madagascar	wrong region	Excluded
C. L. Moreno; J. C. Baer	2012	Barriers to Prevention: Ethnic and Gender Differences in Latino Adolescent Motivations for Engaging in Risky Behaviors	wrong publication type/topic	Excluded
Kodee L. Walls	2017	Barriers to safer sex practices for lesbian and bisexual women	wrong pupulation	Excluded
P. R. Regmi; E. van Teijlingen; P. Simkhada; D. R. Acharya	2010	Barriers to sexual health services for young people in Nepal	wrong region	Excluded
I. Young; P. Flowers; L. M. McDaid	2014	Barriers to uptake and use of pre-exposure prophylaxis (PrEP) among communities most affected by HIV in the UK: Findings from a qualitative study in Scotland	wrong publication type/topic	Excluded
M. L. F. Arias; J. D. Champion; N. E. S. Soto; M. Tovar; S. P. E. Dávila	2017	Barriers to Use of Family Planning Methods Among Heterosexual Mexican Couples	wrong region	Excluded
U. Koppe; U. Marcus; S. Albrecht; K. Jansen; H. Jessen; B. Gunsenheimer-Bartmeyer; V. Bremer	2021	Barriers to using HIV pre-exposure prophylaxis (PrEP) and sexual behaviour after stopping PrEP: a cross-sectional study in Germany	wrong publication type/topic	Excluded
D. M. Kazemi; L. Sun; M. A. Nies; J. Dmochowski; S. Walford	2012	Baseline characteristics of college freshmen enrolled in an alcohol intervention program	wrong publication type/topic	Excluded
P. J. W. Saxton; S. Azariah; R. A. Franklin; R. F. Forster; S. F. Werder; R. Jenkins; J. M. Myers; J. G. Rich; W. P. Te Wake; M. D. Fisher	2019	Baseline characteristics of gay and bisexual men in a HIV pre-exposure prophylaxis demonstration project with equity quotas in Auckland, New Zealand	wrong pupulation	Excluded
S. L. Shih; C. A. Kebodeaux; G. M. Secura; J. E. Allsworth; T. Madden; J. F. Peipert	2011	Baseline correlates of inconsistent and incorrect condom use among sexually active women in the contraceptive CHOICE project	wrong publication type/topic	Excluded
P. J. Feldblum; C. C. Lie; M. A. Weaver; L. Van Damme; V. Halpern; A. Adeiga; R. Bakare; J. Schwartz; M. Becker; S. Solomon	2010	Baseline factors associated with incident HIV and STI in four microbicide trials	wrong publication type/topic	Excluded
O. Ngesa; H. Mwambi; T. Achia	2014	Bayesian spatial semi-parametric modeling of HIV variation in Kenya	wrong region	Excluded
M. Roberts; K. Kerry	2015	Be safe. Stay well: Four videos to educate international students on sexual health and staying safe in Australia	wrong outcome	Excluded
I. Bozicevic; A. Manathunge; S. Beneragama; C. Gadjaweera	2020	Beach boys in Galle, Sri Lanka: multiple HIV risk behaviours and potential for HIV bridging	wrong region	Excluded
A. Eymann; F. Baquero; M. M. Bellomo; J. Busaniche; I. Usandivaras; C. Catsicaris; V. Mulli	2019	Before and after assessment of a sexuality workshop in high-school students	wrong outcome	Excluded
A. E. Miranda; B. M. Coelho Lima; A. Giami; J. E. Golub; S. Talhari	2012	Behavior assessment of women attending a sexually transmitted disease clinic in Vitória, Brazil	wrong region	Excluded
R. B. G. Pérez; M. R. Mateo; Y. N. Hernández; J. A. C. Pacheco	2021	Behavior of adolescent pregnancy in jatibonico, sancti spíritus, cuba	wrong region	Excluded
W. McFarland; Y. H. Chen; B. Nguyen; M. Grasso; D. Levine; R. Stall; G. Colfax; T. Robertson; H. H. Truong; H. F. Raymond	2012	Behavior, intention or chance? A longitudinal study of HIV seroadaptive behaviors, abstinence and condom use	wrong pupulation	Excluded
	2014	Behavior. Certain youth demographics fall short on HIV prevention efforts	wrong publication type/topic	Excluded
J. M. Blair; J. L. Fagan; E. L. Frazier; A. Do; H. Bradley; E. E. Valverde; A. McNaghten; L. Beer; S. Zhang; P. Huang; C. L. Mattson; M. S. Freedman; C. H. Johnson; C. C. Sanders; K. E. Spruit-McGoff; J. D. Heffelfinger; J. Skarbinski	2014	Behavioral and clinical characteristics of persons receiving medical care for HIV infection - Medical Monitoring Project, United States, 2009	wrong publication type/topic	Excluded
K. B. Kozhimannil; E. Enns; C. Blauer-Peterson; J. Farris; J. Kahn; S. Kulasingam	2015	Behavioral and community correlates of adolescent pregnancy and Chlamydia rates in rural counties in Minnesota	wrong publication type/topic	Excluded
C. M. Markham; M. F. Peskin; R. Shegog; E. R. Baumler; R. C. Addy; M. Thiel; S. L. Escobar-Chaves; L. Robin; S. R. Tortolero	2014	Behavioral and psychosocial effects of two middle school sexual health education programs at tenth-grade follow-up		Included	Excluded	wrong population
M. L. LeFevre	2014	Behavioral counseling interventions to prevent sexually transmitted infections: U.S. Preventive Services Task Force recommendation statement	wrong publication type/topic	Excluded
J. T. Henderson; C. A. Senger; M. Henninger; S. I. Bean; N. Redmond; E. A. O'Connor	2020	Behavioral Counseling Interventions to Prevent Sexually Transmitted Infections: Updated Evidence Report and Systematic Review for the US Preventive Services Task Force	wrong publication type/topic	Excluded
	2020	Behavioral counseling interventions to prevent sexually transmitted infections: US Preventive Services Task Force recommendation statement	wrong publication type/topic	Excluded
J. Jin	2020	Behavioral Counseling to Reduce Sexually Transmitted Infections	wrong publication type/topic	Excluded
J. S. Downs; W. B. De Bruin; B. Fischhoff; P. J. Murray	2015	Behavioral decision research intervention reduces risky sexual behavior		Included	Excluded	wrong publication type/topic
M. Muchimba; M. Burton; S. Yeatman; A. Chilungo; B. C. Haberstick; S. E. Young; R. P. Corley; M. B. McQueen	2013	Behavioral Disinhibition and Sexual Risk Behavior among Adolescents and Young Adults in Malawi	wrong region	Excluded
S. M. Lemley; W. A. Fleming; D. P. Jarmolowicz	2017	Behavioral Economic Predictors of Alcohol and Sexual Risk Behavior in College Drinkers	wrong publication type/topic	Excluded
J. A. Belle; N. N. Gamedze	2019	Behavioral factors contributing to the transmission of HIV and AIDS amongst young women of Mbabane in Swaziland	wrong region	Excluded
E. J. Abrams; C. A. Mellins; A. Bucek; C. Dolezal; J. Raymond; A. Wiznia; A. Jurgrau; M. Bamji; C. S. Leu; Y. K. W. Ng	2018	Behavioral health and adult milestones in young adults with perinatal HIV infection or exposure	wrong publication type/topic	Excluded
S. S. R. Montijo; B. F. Arroyo; D. M. Rodríguez	2013	Behavioral intervention program to promote sexual health of Mexican adolescents with and without sexual experience	wrong region	Excluded
C. White; T. Barham	2016	Behavioral interventions for HIV and STD prevention among youth and young adults in the compendium of evidence-based interventions and best practices for HIV prevention	wrong publication type/topic	Excluded
L. M. Lopez; C. Otterness; M. Chen; M. Steiner; M. F. Gallo	2013	Behavioral interventions for improving condom use for dual protection	wrong publication type/topic	Excluded
A. Cunha-Oliveira; J. Cunha-Olivera; S. Cardoso; J. Pita	2014	Behavioral interventions for prevention of sexually transmitted infections in university students over 36 months		Included	Excluded	wrong publication type/topic
W. Whiting; J. R. Pharr; M. P. Buttner; N. L. Lough	2019	Behavioral Interventions to Increase Condom Use Among College Students in the United States: A Systematic Review	wrong publication type/topic	Excluded
R. Garofalo; L. M. Kuhns; S. L. Reisner; M. J. Mimiaga	2016	Behavioral Interventions to Prevent HIV Transmission and Acquisition for Transgender Women: A Critical Review	wrong publication type/topic	Excluded
A. Farshbaf-Khalili; M. Shahnazi; H. Salehi-pourmehr; F. Faridvand; Z. Asgarloo	2014	Behavioral Prevention Regarding Sexually Transmitted Infections and its Predictors in Women	wrong region	Excluded
T. Yosef; T. Nigussie	2020	Behavioral Profiles and Attitude toward Condom Use among College Students in Southwest Ethiopia	wrong region	Excluded
E. A. O'Connor; J. S. Lin; B. U. Burda; J. T. Henderson; E. S. Walsh; E. P. Whitlock	2014	Behavioral sexual risk-reduction counseling in primary care to prevent sexually transmitted infections: A systematic review for the U.S. Preventive Services Task Force	wrong publication type/topic	Excluded
Y. H. Chen; W. McFarland; H. F. Raymond	2011	Behavioral surveillance of heterosexual exchange-sex partnerships in San Francisco: context, predictors and implications	wrong publication type/topic	Excluded
G. A. Kumar; R. Dandona; S. G. P. Kumar; L. Dandona	2011	Behavioral surveillance of premarital sex among never married young adults in a high hiv prevalence district in India	wrong region	Excluded
R. Harding; C. Clucas; F. C. Lampe; S. Norwood; H. Leake Date; M. Fisher; M. Johnson; S. Edwards; J. Anderson; L. Sherr	2012	Behavioral surveillance study: sexual risk taking behaviour in UK HIV outpatient attendees	wrong publication type/topic	Excluded
Edgar Landa-Ramirez; Sandra Itzel Quinones-Sandoval; Alma Delia Flores-Ordaz; Aime Edith Martinez-Basurto; Juan Jose Sanchez-Sosa	2018	Behavioral training of the correct use of female condom in adolescents: A randomized study	wrong region	Excluded
Marly Johana Bahamon Muneton; Mildred Alexandra Viancha Pinzon; Adriana Renee Tobos Vergara	2014	Behaviors and unsafe sex in adolescence: A gender perspective	wrong publication type/topic	Excluded
L. M. Nerlander; L. B. Zapata; R. Yorick; H. Skipalska; R. A. Smith; D. M. Kissin; D. J. Jamieson; C. R. Vitek; S. D. Hillis	2015	Behaviors Associated With a Risk of HIV Transmission From HIV-Positive Street Youth to Non-Street Youth in Ukraine	wrong region	Excluded
K. Forbes; A. Barnes	2014	Behaviour trends and life experiences of young people living with or affected by HIV (YPLWAH) in the UK	wrong publication type/topic	Excluded
P. Gambadauro; V. Carli; G. Hadlackzy; D. Wasserman	2019	Behavioural and psychosocial predictors of sexual debut in a multinational cohort of European adolescent girls	wrong publication type/topic	Excluded
J. Petkovic; S. Duench; J. Trawin; O. Dewidar; J. P. Pardo; R. Simeon; M. DesMeules; D. Gagnon; J. H. Roberts; A. Hossain; K. Pottie; T. Rader; P. Tugwell; M. Yoganathan; J. Presseau; V. Welch	2021	Behavioural interventions delivered through interactive social media for health behaviour change, health outcomes, and health equity in the adult population	wrong publication type/topic	Excluded
J. Picot; J. Shepherd; J. Kavanagh; K. Cooper; A. Harden; E. Barnett-Page; J. Jones; A. Clegg; D. Hartwell; G. K. Frampton	2012	Behavioural interventions for the prevention of sexually transmitted infections in young people aged 13-19 years: a systematic review	wrong publication type/topic	Excluded
D. A. Ross	2010	Behavioural interventions to reduce HIV risk: What works?	wrong publication type/topic	Excluded
Maryse C. Kok; Zoe van Eldik; Tasneem Kakal; Alister Munthali; J. Anitha Menon; Paulo Pires; Pam Baatsen; Anke van der Kwaak	2021	Being dragged into adulthood? Young people's agency concerning sex, relationships and marriage in malawi, mozambique and zambia	wrong region	Excluded
R. A. Crosby; R. R. Milhausen; S. Sanders; C. A. Graham; W. L. Yarber	2014	Being drunk and high during sex is not associated with condom use behaviours: A study of high-risk young Black males	wrong publication type/topic	Excluded
J. N. Baumgartner; H. Lugina; L. Johnson; T. Nyamhanga	2010	Being faithful in a sexual relationship: Perceptions of Tanzanian adolescents in the context of HIV and pregnancy prevention	wrong region	Excluded
R. J. Steiner; A. Swartzendruber; K. Cushing; L. M. Gaydos; K. Pazol; M. R. Kramer; S. Holt; J. M. Sales	2019	Being on the Safe Side: A Qualitative Study of Condom Use Motivations According to Contraceptive Type among Adolescents in Atlanta, Georgia	wrong publication type/topic	Excluded
Gerard A. Riley; Dinah Baah-Odoom	2012	Belief in a just world, generalized self-efficacy and stigma may contribute to unsafe sexual intentions via a reduced perception of vulnerability to HIV/AIDS amongst young people in Ghana	wrong region	Excluded
K. G. Card; H. L. Armstrong; N. J. Lachowsky; Z. Cui; P. Sereda; A. Carter; J. S. G. Montaner; R. S. Hogg; E. A. Roth; D. M. Moore	2018	Belief in Treatment as Prevention and Its Relationship to HIV Status and Behavioral Risk	wrong pupulation	Excluded
C. O. Mbachu; I. C. Agu; C. Obayi; I. Eze; N. Ezumah; O. Onwujekwe	2021	Beliefs and misconceptions about contraception and condom use among adolescents in south-east Nigeria	wrong region	Excluded
M. Dove; E. Silver; R. Swenson	2018	Beliefs associated with attitudes about HIV testing among adolescents at risk	wrong publication type/topic	Excluded
E. A. Valdez; R. R. Perez; M. J. C. Rodriguez; S. E. D. Ibanez	2018	Beliefs on condom use in students university	wrong publication type/topic	Excluded
K. V. Newby; D. P. French; K. E. Brown; L. M. Wallace	2013	Beliefs underlying chlamydia risk appraisals: The relationship with young adults intentions to use condoms	wrong publication type/topic	Excluded
A. Panagiotou; P. Prezerakos; G. Koulierakis	2018	Beliefs, perceptions and behavior of university nursing students concerning sexually transmitted diseases	wrong publication type/topic	Excluded
D. Mindry; M. A. Woldetsadik; R. K. Wanyenze; J. Beyeza-Kashesya; S. Finocchario-Kessler; K. Goggin; G. Wagner	2018	Benefits and challenges of safer-conception counseling for HIV serodiscordant couples in Uganda	wrong region	Excluded
C. Zampetaki	2016	Benefits from Long-acting reversible contraceptives (LARC) use in adolescents and the role of paediatricians	wrong publication type/topic	Excluded
R. M. Hoffman; A. Jaycocks; R. Vardavas; G. Wagner; J. E. Lake; D. Mindry; J. S. Currier; R. J. Landovitz	2015	Benefits of PrEP as an adjunctive method of HIV prevention during attempted conception between HIV-uninfected women and hivinfected male partners	wrong publication type/topic	Excluded
M. Siegel; L. Kennedy; K. Rexroth; M. Lankford; M. Turner; A. McKnight; S. Cummins; D. Benator; V. Kan	2010	Better but not ideal acceptance of routine inpatient HIV point-of-care testing among veterans in a high prevalence area	wrong publication type/topic	Excluded
R. M. Shrestha; K. Otsuka; K. C. Poudel; J. Yasuoka; M. Lamichhane; M. Jimba	2013	Better learning in schools to improve attitudes toward abstinence and intentions for safer sex among adolescents in urban Nepal	wrong region	Excluded
T. E. D. Yeo; T. H. Fung	2016	Between ‘0’ and ‘1’: safer sex and condom use among young gay men in Hong Kong	wrong region	Excluded
L. Y. Bay-Cheng; J. J. Mencia; H. G. Ginn; H. E. Odigie		Between Rights on Paper and Capabilities on the Ground: Policy-Based Barriers to Marginalized Women's Sexual Rights	wrong publication type/topic	Excluded
Mary Crewe	2016	Between worlds: Releasing sexuality education from bondage	wrong publication type/topic	Excluded
J. K. Krugu; F. Mevissen; M. Münkel; R. Ruiter	2017	Beyond love: a qualitative analysis of factors associated with teenage pregnancy among young women with pregnancy experience in Bolgatanga, Ghana	wrong region	Excluded
G. Carr; M. Bednarek	2019	Beyond risk and safety? Identifying shifts in sex education advice targeted at young women	wrong publication type/topic	Excluded
B. A. Raya; E. Bamberger; N. C. Kerem; A. Kessel; I. Srugo	2013	Beyond safe sex"-can we fight adolescent pelvic inflammatory disease?"	wrong publication type/topic	Excluded
Wienta Diarsvitri; Iwu Dwisetyani Utomo; Teresa Neeman; Antonius Oktavian	2011	Beyond sexual desire and curiosity: Sexuality among senior high school students in Papua and West Papua Provinces (Indonesia) and implications for HIV prevention	wrong region	Excluded
R. Wyrod; K. Fritz; G. Woelk; S. Jain; T. Kellogg; A. Chirowodza; K. Makumbe; W. McFarland	2011	Beyond sugar daddies: Intergenerational sex and AIDS in Urban Zimbabwe	wrong region	Excluded
N. J. Garrett; F. Osman; B. Maharaj; N. Naicker; A. Gibbs; E. Norman; N. Samsunder; H. Ngobese; N. Mitchev; R. Singh; S. S. Abdool Karim; A. B. M. Kharsany; K. Mlisana; A. Rompalo; A. Mindel	2018	Beyond syndromic management: Opportunities for diagnosis-based treatment of sexually transmitted infections in low- and middle-income countries	wrong region	Excluded
C. T. Kapungu; D. Baptiste; G. Holmbeck; C. McBride; M. Robinson-Brown; A. Sturdivant; L. Crown; R. Paikoff	2010	Beyond the birds and the bees": Gender differences in sex-related communication among urban african-american adolescents"	wrong publication type/topic	Excluded
C. Tebbets; D. Redwine	2013	Beyond the clinic walls: Empowering young people through Youth Peer Provider programmes in Ecuador and Nicaragua	wrong region	Excluded
J. Green; R. F. Oman; S. K. Vesely; M. Cheney; L. Carroll	2017	Beyond the Effects of Comprehensive Sexuality Education: The Significant Prospective Effects of Youth Assets on Contraceptive Behaviors	wrong publication type/topic	Excluded
M. Hadzic; M. Khajehei	2010	Beyond the 'safe sex' propaganda	wrong publication type/topic	Excluded
A. Ravi; L. Prine; G. De Fiebre; N. Miller; S. Rubin	2014	Beyond the surface: Patient postinsertion implant experience in a family-physician-staffed federally qualified health center network	wrong publication type/topic	Excluded
S. Camellia; E. Rommes; W. Jansen	2021	Beyond the talking imperative: The value of silence on sexuality in youth-parent relations in Bangladesh	wrong region	Excluded
Anh B. Nguyen; Trenette T. Clark; Kristina B. Hood; Maya A. Corneille; Angela Y. Fitzgerald; Faye Z. Belgrave	2010	Beyond traditional gender roles and identity: Does reconceptualisation better predict condom-related outcomes for African-American women?	wrong publication type/topic	Excluded
M. Sieverding; E. Schatzkin; J. Shen; J. Liu	2018	Bias in contraceptive provision to young women among private health care providers in south west Nigeria	wrong region	Excluded
H. Liu; D. E. Morisky; X. Lin; E. Ma; B. Jiang; Y. Yin	2016	Bias in Self-Reported Condom Use: Association Between Over-Reported Condom Use and Syphilis in a Three-Site Study in China	wrong region	Excluded
T. C. Clark; E. Robinson; S. Crengle; J. Sheridan; N. Jackson; S. Ameratunga	2013	Binge drinking among Māori secondary school students in New Zealand: Associations with source, exposure and perceptions of alcohol use	wrong publication type/topic	Excluded
C. García; F. Calvo; X. Carbonell; C. Giralt	2017	Binge drinking and risk sexual behavior among college students	wrong publication type/topic	Excluded
S. G. Ferreiro; C. B. Couto; M. I. Folgar; J. V. Mallou; A. R. Boubeta	2017	Binge drinking in Galician adolescents: Prevalence, implications and related variables	wrong publication type/topic	Excluded
F. Caamaño; S. Doallo-Pesado; J. Salvadores; S. Rodríguez-Holguín; M. Corral; F. Cadaveira	2011	Binge drinking, alcohol-related injuries and unsafe sex: A 5-year follow-up study in college students	wrong publication type/topic	Excluded
L. Y. Hwang; Y. Ma; A. B. Moscicki	2014	Biological and behavioral risks for incident chlamydia trachomatis infection in a prospective cohort	wrong publication type/topic	Excluded
F. Mose; L. P. Newman; R. Njunguna; H. Tamooh; G. John-Stewart; C. Farquhar; J. Kiarie	2013	Biomarker evaluation of self-reported condom use among women in HIV-discordant couples	wrong region	Excluded
B. Mustanski; J. T. Parsons; P. S. Sullivan; K. Madkins; E. Rosenberg; G. Swann	2018	Biomedical and Behavioral Outcomes of Keep It Up!: An eHealth HIV Prevention Program RCT	wrong pupulation	Excluded
F. Van Griensven; N. Phanuphak; K. Srithanaviboonchai	2014	Biomedical HIV prevention research and epidemic control in Thailand: Two sides of the same coin	wrong region	Excluded
S. M. McCormack; M. Gafos; M. Desai; M. S. Cohen	2014	Biomedical prevention: State of the science	wrong publication type/topic	Excluded
I. Ngune; F. Kalembo; B. Loessl; L. W. Kivuti-Bitok	2020	Biopsychosocial risk factors and knowledge of cervical cancer among young women: A case study from Kenya to inform HPV prevention in Sub-Saharan Africa	wrong region	Excluded
C. S. Meade; L. A. Bevilacqua; M. D. Key	2012	Bipolar disorder is associated with HIV transmission risk behavior among patients in treatment for HIV	wrong publication type/topic	Excluded
T. Q. Vo; P. M. Tran; H. H. Tran	2018	Birth control knowledge among pharmacy undergraduate students in Vietnam: A case study and situation analysis	wrong region	Excluded
A. Tangmunkongvorakul; C. Banwell; G. Carmichael; I. D. Utomo; A. Sleigh	2011	Birth control, pregnancy and abortion among adolescents in Chiang Mai, Thailand	wrong region	Excluded
B. E. Hamilton; S. J. Ventura	2012	Birth rates for U.S. teenagers reach historic lows for all age and ethnic groups	wrong publication type/topic	Excluded
B. Cummings; R. Horth; W. McFarland; T. Lane; P. W. Young; R. Nalá; G. Rutherford; H. Fisher Raymond	2018	Bisexual and bidirectional: Assessing the potential for hiv bridging in mozambique	wrong region	Excluded
M. R. Arbeit; C. B. Fisher; K. Macapagal; B. Mustanski	2016	Bisexual Invisibility and the Sexual Health Needs of Adolescent Girls	wrong publication type/topic	Excluded
L. E. Nelson; D. Morrison-Beedy; M. H. Kearney; A. Dozier	2012	Black Adolescent Mothers' Perspectives on Sex and Parenting in Nonmarital Relationships with the Biological Fathers of Their Children	wrong publication type/topic	Excluded
L. R. Hirschhorn; R. N. Brown; E. E. Friedman; G. J. Greene; A. Bender; C. Christeller; A. Bouris; A. K. Johnson; J. Pickett; L. Modali; J. P. Ridgway	2020	Black Cisgender Women's PrEP Knowledge, Attitudes, Preferences, and Experience in Chicago	wrong publication type/topic	Excluded
D. B. Francis; C. M. Zelaya; D. A. Fortune; S. M. Noar	2021	Black College Women's Interpersonal Communication in Response to a Sexual Health Intervention: A Mixed Methods Study	wrong outcome	Excluded
Wendasha Jenkins Hall	2018	Black college women's sexual attitudes and behaviors within the context of hookup culture: A mixed method study	wrong publication type/topic	Excluded
A. A. Adimora; M. V. Goldmon; T. Coyne-Beasley; C. B. Ramirez; G. A. Thompson; D. Ellis; J. L. Stevenson; J. M. Williams; D. L. Howard; P. A. Godley	2019	Black Pastors' Views on preaching about sex: barriers, facilitators, and opportunities for HIV prevention messaging	wrong publication type/topic	Excluded
Amarachi R. Anakaraonye; Emily S. Mann; Lucy Annang Ingram; Andrea K. Henderson	2019	Black US college women's strategies of sexual self-protection	wrong publication type/topic	Excluded
V. S. Albuquerque; E. T. S. M. Moço; C. S. Batista	2010	Black Women and HIV: Vulnerability determinants in highland region of Rio de Janeiro	wrong region	Excluded
K. Nolte; B. Guthrie; J. Griffith; T. Kim	2018	Black Women's Approaches to Encourage a Male Partner to Test for HIV: Preliminary Adaptation and a Factor Analysis Study of the HIV Testing Approach Scale	wrong publication type/topic	Excluded
K. Nolte; B. Guthrie; J. Griffith; T. Kim	2020	Black Women's Approaches to Encourage Male Partners to Get Tested for HIV: Predictors of Approaches and Partner Tests	wrong publication type/topic	Excluded
Y. Kusunoki; J. S. Barber; E. J. Ela; A. Bucek	2016	Black-White Differences in Sex and Contraceptive Use Among Young Women	wrong publication type/topic	Excluded
Jonathan Stadler; Eirik Saethre	2011	Blockage and flow: Intimate experiences of condoms and microbicides in a South African clinical trial	wrong region	Excluded
D. H. Barker; R. R. Swenson; L. K. Brown; B. F. Stanton; P. A. Vanable; M. P. Carey; R. F. Valois; R. J. Diclemente; L. F. Salazar; D. Romer	2012	Blocking the benefit of group-based HIV-prevention efforts during adolescence: the problem of HIV-related stigma	wrong publication type/topic	Excluded
E. Ellcessor	2019	Blue-light emergency phones on campus: Media infrastructures of feeling	wrong publication type/topic	Excluded
A. Philpott; A. Singh; J. Gamlin	2017	Blurring the boundaries of public health: It’s time to make safer sex porn and erotic sex education	wrong publication type/topic	Excluded
V. R. Winter; S. Satinsky	2014	Body appreciation, sexual relationship status, and protective sexual behaviors in women	wrong publication type/topic	Excluded
T. C. Abiona; J. A. Balogun; A. S. Adefuye; P. E. Sloan	2010	Body art practices among inmates: Implications for transmission of bloodborne infections	wrong publication type/topic	Excluded
M. M. Gillen; C. N. Markey	2014	Body image and HIV risk among college students	wrong publication type/topic	Excluded
A. L. Merianos; K. A. King; R. A. Vidourek	2013	Body Image Satisfaction and Involvement in Risky Sexual Behaviors Among University Students	wrong publication type/topic	Excluded
B. K. Larson; T. C. Clark; E. M. Robinson; J. Utter	2012	Body satisfaction and sexual health behaviors among New Zealand secondary school students	wrong publication type/topic	Excluded
F. Ambaw; A. Mossie; T. Gobena	2010	Boy/Girl friend and virginity values, and stigma related to condom among jimma university students	wrong region	Excluded
K. M. Devries; C. J. Free	2011	Boyfriends and booty calls: Sexual partnership patterns among canadian aboriginal young people	wrong pupulation	Excluded
T. A. Sorensen	2011	'Boys will be boys': Hetero-normative masculinity and risky sex	wrong publication type/topic	Excluded
W. D. Evans; N. Taruberekera; K. Longfield; J. Snider	2011	Brand equity and willingness to pay for condoms in zimbabwe	wrong region	Excluded
Kathryn Rose Terzano	2012	Branding, commercialization, and community satisfaction in ethnic enclaves	wrong pupulation	Excluded
M. C. Ramos; J. C. Sardinha; H. D. R. de Alencar; M. G. Aragón; L. H. de Lannoy	2021	Brazilian protocol for sexually transmitted infections, 2020: Infections that cause genital ulcers	wrong region	Excluded
T. D. De Miranda Lobo; C. H. D. De Barros; D. A. Calixto; A. R. P. Pascom	2017	Brazilian young key population reached by a HIV peer-testing strategy	wrong region	Excluded
L. Maziarz	2018	Breaking Down the Administrative Barriers: Condom Availability in the School Setting	wrong publication type/topic	Excluded
M. L. Cremer; S. Nichols; R. J. Masch	2010	Breaking the barriers to emergency contraception access in the USA: The time has come	wrong publication type/topic	Excluded
J. Wu; B. DiCicco-Bloom; S. Greenberg; F. Sahulhameed	2012	Breaking the cycle of adolescent pregnancy: Can mothers influence their daughters' contraceptive behavior?	wrong publication type/topic	Excluded
J. M. Wojcicki; A. Van Der Straten; N. Padian	2010	Bridewealth and sexual and reproductive practices among women in Harare, Zimbabwe	wrong region	Excluded
D. S. Chin-Quee; M. Wedderburn; C. Otterness; B. Janowitz; M. Chen-Mok	2010	Bridging emergency contraceptive pill users to regular contraception: results from a randomized trial in Jamaica	wrong region	Excluded
R. G. Thompson	2011	Brief alcohol and HIV intervention for homeless young adults who exited foster care	wrong pupulation	Excluded
M. K. Miller; S. Champassak; K. Goggin; P. Kelly; M. Denise Dowd; C. J. Mollen; S. G. Humiston; J. Linebarger; T. Apodaca	2016	Brief behavioral intervention to improve adolescent sexual health a feasibility study in the emergency department		Included	Excluded	wrong intervention
L. M. Lopez; T. W. Grey; E. E. Tolley; M. Chen	2016	Brief educational strategies for improving contraception use in young people	wrong publication type/topic	Excluded
L. Long; C. Abraham; R. Paquette; M. Shahmanesh; C. Llewellyn; A. Townsend; R. Gilson	2016	Brief interventions to prevent sexually transmitted infections suitable for in-service use: A systematic review	wrong pupulation	Excluded
R. Garcia-Retamero; E. T. Cokely	2015	Brief messages to promote prevention and detection of sexually transmitted infections		Included	Excluded	duplicate
M. K. Miller; D. Catley; A. Adams; V. S. Staggs; M. D. Dowd; S. L. Stancil; E. Miller; C. L. Satterwhite; J. Bauermeister; K. Goggin	2021	Brief Motivational Intervention to Improve Adolescent Sexual Health Service Uptake: A Pilot Randomized Controlled Trial in the Emergency Department	wrong intervention	Excluded
P. M. Monti; N. R. Mastroleo; N. P. Barnett; S. M. Colby; C. W. Kahler; D. Operario	2016	Brief Motivational Intervention to Reduce Alcohol and HIV/Sexual Risk Behavior in Emergency Department Patients: A Randomized Controlled Trial		Included	Excluded	wrong intervention
R. Stephenson; A. Bratcher; M. J. Mimiaga; R. Garofalo; M. A. Hidalgo; S. Hoehnle; P. S. Sullivan	2020	Brief Report: Accuracy in Self-Report of Viral Suppression Among HIV-Positive Men With HIV-Negative Male Partners	wrong publication type/topic	Excluded
S. M. Lacourse; A. D. Wagner; L. M. Cranmer; A. Copeland; E. Maleche-Obimbo; B. A. Richardson; D. Matemo; J. Kinuthia; G. John-Stewart	2019	Brief Report: High Programmatic Isoniazid Preventive Therapy (IPT) Use in Pregnancy among HIV-Infected Women	wrong region	Excluded
M. Pyra; J. E. Haberer; R. Heffron; L. Kidoguchi; E. R. Brown; E. A. Bukusi; S. Asiimwe; C. Celum; E. Katabira; N. R. Mugo; J. M. Baeten; Team Partners Demonstration Project	2018	Brief Report: PrEP Use During Periods of HIV Risk Among East African Women in Serodiscordant Relationships	wrong region	Excluded
K. M. Nelson; N. S. Perry; C. D. Stout; M. P. Carey	2020	Brief Report: Sexual Debut Among 14- to 17-year-old Sexual Minority Males: A Preliminary Investigation of Early HIV Risk and Sexual Health Needs	wrong pupulation	Excluded
C. E. Cavanaugh	2013	Brief report: The influence of posttraumatic stress on unprotected sex among sexually active adolescent girls and boys involved in the child welfare system of the United States	wrong publication type/topic	Excluded
D. R. Voisin; C. Elsaesser	2016	Brief report: The protective effects of school engagement for African American adolescent males	wrong publication type/topic	Excluded
G. Espinosa-Hernandez; S. A. Vasilenko; J. L. McPherson; E. Gutierrez; A. Rodriguez	2017	Brief report: The role of three dimensions of sexual well-being in adolescents' life satisfaction	wrong region	Excluded
B. Cooper; I. Toskin; R. Kulier; T. Allen; S. Hawkes	2014	Brief sexuality communication - A behavioural intervention to advance sexually transmitted infection/HIV prevention: A systematic review	wrong publication type/topic	Excluded
S. Felder; P. Grossert; S. G. Merki-Feld	2016	Bring men to the table: To evaluate knowledge about contraceptive methods, contraceptive behaviour and the desired role of young men in decisions regarding contraception within a relationship-a pilot study	wrong publication type/topic	Excluded
Hong Shang; Junjie Xu; Xiaoxu Han; Jessica Spero Li; Kelly C. Arledge; Linqi Zhang	2012	Bring safe sex to China	wrong region	Excluded
L. Simpson; M. Williams; C. Batchford; A. Davison; P. Dawson; A. Holt; S. Ghumra; A. Singh; K. Raju; M. Alkotamy; M. Haque; L. Hailston; A. Packham; R. O'Sullivan; L. Kelly; L. Brace; J. Thompson; A. Rapson; S. Danaher; S. Jack; T. Eyo; K. Brown; M. Skilton; M. Badawy; A. Abdella; J. Meremikwu; M. Faturoti; M. Sahebzada; P. Wong; A. Perry; T. Baird; M. Yousif; L. Peers; H. McDermott; S. Hartshorn	2021	Bringing our heeadsss together-prioritising the voices of children and young people Collaborators	wrong publication type/topic	Excluded
A. Paik; K. J. Sanchagrin; K. Heimer	2016	Broken Promises: Abstinence Pledging and Sexual and Reproductive Health	wrong publication type/topic	Excluded
R. E. Aronson; K. L. Rulison; L. F. Graham; R. M. Pulliam; W. L. McGee; J. D. Labban; D. Dingman; S. D. Rhodes	2013	Brothers Leading Healthy Lives: Outcomes from the pilot testing of a culturally and contextually congruent HIV prevention intervention for black male college students		Included	Included
N. A. Blackburn; W. Dong; M. Threats; M. Barry; S. LeGrand; L. B. Hightow-Weidman; K. Soni; D. V. Pulley; J. A. Bauermeister; K. Muessig	2021	Building Community in the HIV Online Intervention Space: Lessons From the HealthMPowerment Intervention	wrong pupulation	Excluded
G. A. Silva; V. N. dos Reis	2012	Building paths of knowledge on HIV / AIDS: Women on the scene	wrong region	Excluded
A. Schuyler; T. Masvawure; J. Smit; M. Beksinska; Z. Mabude; C. Ngoloyi; J. Mantell	2016	Building young women's knowledge and skills in female condom use: Lessons learned from a South African intervention	wrong region	Excluded
E. Lievens	2014	Bullying and sexting in social networks: Protecting minors from criminal acts or empowering minors to cope with risky behaviour?	wrong publication type/topic	Excluded
D. Nikolaou	2021	Bullying, cyberbullying, and youth health behaviors	wrong publication type/topic	Excluded
K. E. Ali; I. A. Mohammed; M. N. Difabachew; D. S. Demeke; T. Haile; R. J. Ten Hove; T. H. Kumssa; Z. L. Woldu; E. L. Haile; K. D. Tullu	2019	Burden and genotype distribution of high-risk Human Papillomavirus infection and cervical cytology abnormalities at selected obstetrics and gynecology clinics of Addis Ababa, Ethiopia	wrong region	Excluded
K. Wurthmann	2014	Business students' attitudes toward innovation and intentions to start their own businesses	wrong publication type/topic	Excluded
H. T. Hsu; A. Fulginiti; E. Rice; H. Rhoades; H. Winetrobe; L. Danforth	2018	But Everyone is Doing It (Sort of)! Perceived Sexual Risks in the Social Environment and the Impact on Homeless Youth Engagement in Concurrent Sexual Relationships	wrong pupulation	Excluded
Ucheoma C. Nwaozuru	2021	By her own hands: Combination income-generating HIV prevention intervention to promote HIV risk-reduction among in-school adolescent girls in Nigeria	wrong region	Excluded
R. Martel; R. Crawford; H. Riden	2017	By the way….Hows your sex life?’ - A descriptive study reporting primary health care registered nurses engagement with youth about sexual health	wrong publication type/topic	Excluded
S. Y. Z. Kao; S. Kulasingam; K. Kozhimannil; E. Enns	2016	Calibrating a mathematical model of chlamydia transmission in adolescents using multiple outcomes of sexual behavior	wrong publication type/topic	Excluded
C. Feldman; L. Douglas; A. Moy; A. Barandas; H. Howard; H. Bauer	2014	California condom access project (CAP): Using the internet to improve access to condoms for youth across California	wrong outcome	Excluded
B. T. Wymbs; C. A. McCarty; J. S. Baer; K. M. King; A. V. Stoep; E. McCauley	2013	Callous-Unemotional Traits and Conduct Disorder Symptoms as Prospective Risk Factors for Adolescent Sexual Activity	wrong publication type/topic	Excluded
K. R. Ahrens; S. Sugar; M. M. Bonnar; A. Coatney	2015	Camp inside out: A novel approach to HIV/STI and pregnancy prevention in foster youth	wrong outcome	Excluded
Syeda S. Jesmin; Cynthia M. Cready	2014	Can a woman refuse sex if her husband has a sexually transmitted infection? Attitudes toward safer-sex negotiation among married women in Bangladesh	wrong region	Excluded
J. S. Rakotoniana; D. Rakotomanga Jde; H. Barennes	2014	Can churches play a role in combating the HIV/AIDS epidemic? A study of the attitudes of christian religious leaders in Madagascar	wrong region	Excluded
A. M. Hahn; R. M. Simons; J. S. Simons; R. W. Wiers; L. E. Welker	2019	Can cognitive bias modification simultaneously target two behaviors? Approach bias retraining for alcohol and condom use		Included	Excluded	wrong population
Marek Palasinski; Damien Riggs; Laurence Allison	2013	Can computer-mediated communication increase adolescents' sexually risky behaviors?	wrong publication type/topic	Excluded
Tonya Renee Thurman; Johanna Nice; Brian Luckett; Maretha Visser	2018	Can family-centered programing mitigate HIV risk factors among orphaned and vulnerable adolescents? Results from a pilot study in South Africa	wrong region	Excluded
W. Cheng; H. Xu; F. Zhong; S. Pan; J. D. Tucker; S. Weir; J. Zhao; W. Tang	2018	Can HIV service data be used for surveillance purposes?: A case study in Guangzhou, China	wrong region	Excluded
B. B. Bwalya; A. Banda; S. Jere; P. Amanzi; P. Funsani	2015	Can HIV/AIDS be fought by targeting youths in Zambia? Analysis of the knowledge, attitudes and sexual behaviour among youths aged 15 – 24 years	wrong region	Excluded
Bamikale Feyisetan; Kola A. Oyediran	2020	Can married or cohabiting women negotiate protective sex? Findings from demographic and health surveys of two West African countries	wrong region	Excluded
L. Campero; D. Walker; E. Atienzo; J. P. Gutierrez	2010	Can parents teach their teens to have safe sex? Results of an educational intervention for parents in Mexico	wrong region	Excluded
Amanda J. Mason-Jones; Catherine Mathews; Alan J. Flisher	2011	Can peer education make a difference? Evaluation of a South African adolescent peer education program to promote sexual and reproductive health	wrong region	Excluded
N. Edelman; J. A. Cassell; R. de Visser; P. Prah; C. H. Mercer	2017	Can psychosocial and socio-demographic questions help identify sexual risk among heterosexually-active women of reproductive age? Evidence from Britain's third National Survey of Sexual Attitudes and Lifestyles (Natsal-3)	wrong publication type/topic	Excluded
D. D. Jackson; L. A. Ingram; C. B. Boyer; A. Robillard; M. N. Huhns	2016	Can Technology Decrease Sexual Risk Behaviors among Young People? Results of a Pilot Study Examining the Effectiveness of a Mobile Application Intervention		Included	Excluded	duplicate
M. Lohan; Á Aventin; M. Clarke; R. M. Curran; C. McDowell; A. Agus; L. McDaid; C. Bonell; H. Young	2018	Can Teenage Men Be Targeted to Prevent Teenage Pregnancy? A Feasibility Cluster Randomised Controlled Intervention Trial in Schools		Included	Included
C. Free; O. McCarthy; R. S. French; K. Wellings; S. Michie; I. Roberts; K. Devries; S. Rathod; J. Bailey; J. Syred; P. Edwards; G. Hart; M. Palmer; P. Baraitser	2016	Can text messages increase safer sex behaviours in young people? Intervention development and pilot randomized controlled trial	wrong outcome	Excluded
P. Suvivuo; K. Tossavainen; O. Kontula	2010	Can there be such a delightful feeling as this?" Variations of sexual scripts in finnish girls' narratives"	wrong publication type/topic	Excluded
J. Chow; S. Baker; H. Bauer	2014	Can we talk? Adolescent perception of privacy and self-reported sexual risk behavior in the phonebased California health interview survey	wrong publication type/topic	Excluded
S. M. Cook; L. Grozdanovski; G. Renda; D. Santoso; R. Gorkin; K. Senior	2021	Can you design the perfect condom? Engaging young people to inform safe sexual health practice and innovation	wrong publication type/topic	Excluded
J. S. Downs; A. M. Ashcraft; P. J. Murray	2015	Can you get an STI from a virgin? The answer might surprise you intervention improves knowledge about sexual risk perceptions	wrong publication type/topic	Excluded
K. E. Kenney; S. Moore	2013	Canadian adolescent perceptions and knowledge about the social determinants of health: an observational study of Kingston, Ontario youth	wrong publication type/topic	Excluded
A. Katamba; M. D. Ogwang; D. S. Zamar; H. Muyinda; A. Oneka; S. Atim; K. Jongbloed; S. S. Malamba; T. Odongping; A. J. Friedman; P. M. Spittal; N. K. Sewankambo; M. T. Schechter	2020	Cango Lyec (Healing the Elephant): HIV incidence in post-conflict Northern Uganda	wrong region	Excluded
J. Wamoyi; M. Gafos; L. Howard-Merrill; J. Seeley; R. Meiksin; N. Kygombe; L. Heise; A. M. Buller	2021	Capitalising on aspirations of adolescent girls and young women to reduce their sexual health risks: Implications for HIV prevention	wrong region	Excluded
H. E. Furnas	2016	Capturing Complexities of Relationship-Level Family Planning Trajectories in Malawi	wrong region	Excluded
Rebecca Allison	2019	Cardiovascular health and the LGBT community	wrong publication type/topic	Excluded
T. M. Aholou; M. Y. Sutton; E. Brown	2017	Careful Conversations and Careful Sex: HIV Posttesting Experiences Among African American Men in Rural Florida	wrong publication type/topic	Excluded
S. A. Seif; T. W. Kohi; C. S. Moshiro	2017	Caretaker-adolescent communication on sexual and reproductive health: A cross-sectional study in Unguja-Tanzania Zanzibar	wrong region	Excluded
G. A. Colditz	2014	Carpe Diem: time to seize the opportunity for cancer prevention	wrong publication type/topic	Excluded
S. Yamamoto	2012	Case discussion 4: Recurrent cystitis in women	wrong publication type/topic	Excluded
A. Donaldson; J. Maehr; J. Ellen	2011	Case manager facilitated screening for Chlamydia and gonorrhea among community-supervised Juvenile justice-involved adolescent females	wrong pupulation	Excluded
A. Grulich	2016	Case studies in prep implementation: the australian expanded prep implementation in communities study (EPIC-NSW)	wrong publication type/topic	Excluded
G. Rosen; A. Walks	2015	Castles in toronto's sky: Condo-ism as urban transformation	wrong publication type/topic	Excluded
P. J. Wright; D. Herbenick; B. Paul		Casual Condomless Sex, Range of Pornography Exposure, and Perceived Pornography Realism	wrong publication type/topic	Excluded
J. M. Bearak	2014	Casual Contraception in Casual Sex: Life-Cycle Change in Undergraduates' Sexual Behavior in Hookups	wrong publication type/topic	Excluded
Y. Yang; R. S. Luan; P. Liu; C. L. Wu; Y. Zhou; W. Chen	2012	Casual sex and concurrent sexual partnerships among young people from an Yi community with a high prevalence of HIV in China	wrong region	Excluded
I. B. Zablotska; A. E. Grulich; J. De Wit; G. Prestage	2011	Casual sexual encounters among gay men: familiarity, trust and unprotected anal intercourse	wrong pupulation	Excluded
D. J. Choruma; S. D. Choruma; R. M. Pasirayi	2021	Catch them young: Knowledge and awareness levels of HIV and AIDS transmission among high school students in Harare, Zimbabwe	wrong region	Excluded
M. Grandahl; M. Larsson; T. Dalianis; C. Stenhammar; T. Tydén; R. Westerling; T. Nevéus	2017	Catch-up HPV vaccination status of adolescents in relation to socioeconomic factors, individual beliefs and sexual behaviour	wrong publication type/topic	Excluded
Y. A. Kuyinu; T. T. Femi-Adebayo; B. A. Odugbemi; E. E. Ukatu	2017	Causative factors for sexual and reproductive health status of pregnant adolescent girls in urban communities of Lagos, Nigeria	wrong region	Excluded
M. V. Gwadz; C. M. Cleland; R. Quiles; D. Nish; J. Welch; L. S. Michaels; J. L. Gonzalez; A. S. Ritchie; N. R. Leonard	2010	CDC HIV testing guidelines and the rapid and conventional testing practices of homeless youth	wrong pupulation	Excluded
E. Rice; H. Winetrobe; I. W. Holloway; J. Montoya; A. Plant; T. Kordic	2015	Cell phone internet access, online sexual solicitation, partner seeking, and sexual risk behavior among adolescents	wrong publication type/topic	Excluded
Fred Nalugoda; Philip Kreniske; Sarah Hofer; Xiaobo Zhong; Ying Wei; Stephanie A. Grilo; Ivy Chen; Ssebaggala D. Kigozi; Godfrey Kigozi; Tom Lutalo; Robert Ssekubugu; Hadijja Nakawooya; Joseph Kagaayi; Larry W. Chang; Maria J. Wawer; Ronald H. Gray; Qianshu Wang; John S. Santelli	2020	Cell phones, sexual behaviors and HIV prevalence in Rakai, Uganda: A cross sectional analysis of longitudinal data	wrong region	Excluded
B. Y. Hernandez; L. S. Ka'opua; L. Scanlan; J. A. Ching; L. E. Kamemoto; P. J. Thompson; X. Zhu; Y. B. Shvetsov; J. Tofaeono; V. T. Williams	2013	Cervical and anal human papillomavirus infection in adult women in American Samoa	wrong region	Excluded
J. N. Eze; O. U. Umeora; J. A. Obuna; V. E. Egwuatu; B. N. Ejikeme	2012	Cervical cancer awareness and cervical screening uptake at the Mater Misericordiae Hospital, Afikpo, Southeast Nigeria	wrong region	Excluded
M. E. Hoque	2010	Cervical Cancer Awareness and Preventive Behaviour among Female University Students in South Africa	wrong region	Excluded
P. M. Boarescu; I. ChirilǍ; A. BulboacǍ; J. Kacperczyk; P. Bartnik; A. Pisaroni; C. Pircher; M. Kostovski; G. Sopa; A. Červenka; M. Warda; S. Richardson; E. Romejko-Wolniewicz; A. Dobrowolska-Redo; S. D. BolboacǍ	2017	Cervical cancer in Romania-knowledge, prevention and exposure to risk factors among students	wrong publication type/topic	Excluded
G. M. Guerra Rodríguez; J. D. Champion; M. G. Moreno Monsiváis; O. A. Olivares Ornelas; H. M. Gil Vázquez	2019	Cervical Cancer Protective Behavioral Patterns Among Mexican Women Living With HPV	wrong region	Excluded
M. S. Cunningham; E. Skrastins; R. Fitzpatrick; P. Jindal; O. Oneko; K. Yeates; C. M. Booth; J. Carpenter; K. J. Aronson	2015	Cervical cancer screening and HPV vaccine acceptability among rural and urban women in Kilimanjaro Region, Tanzania	wrong region	Excluded
Jessica Warman	2010	Cervical cancer screening in young women: Saving lives with prevention and detection	wrong publication type/topic	Excluded
B. N. Santana; R. S. Baro; R. Orozco; J. P. Arranz	2018	Cervical vaporization in LSIL and persistent HPV infection	wrong region	Excluded
W. Teppasom; K. Chamroonsawasdi; S. Nunthamongkolchai; W. Kittipichai; P. Lapvongwatana	2021	Challenges and obstacles of mother-daughter sexual communication among Thai rural communities: An exploratory study	wrong region	Excluded
Liz Eckermann	2011	Challenges for health promotion research and action across the globe	wrong region	Excluded
Carlos E. Rodriguez-Diaz; Jose J. Martinez-Velez; Gerardo G. Jovet-Toledo; Carmen M. Velez-Vega; Nobel Hernandez-Otero; Bianca Escotto-Morales; Jose J. Mulinelli-Rodriguez	2016	Challenges for the well-being of and health equity for lesbian, gay, and bisexual people in Puerto Rico	wrong region	Excluded
M. Tolou-Shams; A. Harrison; S. M. Conrad; S. Johnson; L. K. Brown	2017	Challenges to conducting adolescent HIV prevention services research with court-involved youth	wrong pupulation	Excluded
T. Hunt; L. Lalley-Chareczko; G. Daughtridge; M. Swyryn; H. Koenig	2019	Challenges to PrEP use and perceptions of urine tenofovir adherence monitoring reported by individuals on PrEP	wrong publication type/topic	Excluded
M. Ahearn; D. Egan; R. Vohra; E. Wall; D. Wiener	2013	Challenges to preventing new HIV infections in a high-risk urban population	wrong publication type/topic	Excluded
E. Bishop	2013	Challenging homogenous representations of rural youth through a reconceptualisation of young rural Tasmanian's sexual health strategies	wrong publication type/topic	Excluded
Charlene Patricia Cook	2010	Challenging the behavioural model: Exploring individual, interpersonal, and structural predictors of adolescent dual protection use	wrong publication type/topic	Excluded
S. M. Finn; A. Douglas-Hall; R. K. Jones	2020	Change and stability in contraceptive use patterns among US women over a 12-month period: analysis using the 2013–2015 National Survey of Family Growth life history calendar	wrong publication type/topic	Excluded
A. Van Der Straten; H. Cheng; A. M. Minnis	2010	Change in condom and other barrier method use during and after an HIV prevention trial in Zimbabwe	wrong region	Excluded
Cynthia R. Pearson; Susan Cassels; Ann E. Kurth; Pablo Montoya; Mark A. Micek; Stephen S. Gloyd	2011	Change in sexual activity 12 months after ART initiation among HIV-positive Mozambicans	wrong region	Excluded
E. Hoornenborg; L. Coyer; A. van Laarhoven; R. Achterbergh; H. de Vries; M. Prins; M. S. van der Loeff	2018	Change in sexual risk behaviour after 6 months of pre-exposure prophylaxis use: results from the Amsterdam pre-exposure prophylaxis demonstration project	wrong intervention	Excluded
C. H. Pradelles de Latour	2012	Change of name, change of paternity and of sex	wrong publication type/topic	Excluded
L. Langhaug; R. Buzdugan; A. Copas; J. Dirawo; C. Benedict; O. Mundida; S. Manyenya; G. Woelk; F. Cowan	2012	Change over time (2007-2009) in HIV preventive behaviours, evidence from two serial population-based surveys in rural Zimbabwe	wrong region	Excluded
J. M. Houck; S. W. Feldstein Ewing; A. D. Bryan; J. G. Benson; L. Cochrum	2014	Change talk and impulsivity in justice-involved youth	wrong pupulation	Excluded
R. Donken; A. Tami; M. J. Knol; K. Lubbers; M. A. B. van der Sande; H. W. Nijman; T. Daemen; W. C. M. Weijmar Schultz; H. E. de Melker	2018	Changes in (risk) behavior and HPV knowledge among Dutch girls eligible for HPV vaccination: an observational cohort study	wrong publication type/topic	Excluded
L. M. Hill; N. C. Gottfredson; L. J. Kajula; B. W. Pence; V. F. Go; J. Moody; S. Maman	2018	Changes in Anxiety and Depression Symptoms Predict Sexual Risk Behaviors Among Young Men Living in Dar es Salaam, Tanzania	wrong region	Excluded
H. M. Marlow; E. E. Tolley; M. A. Weaver; R. Kohli; S. Mehendale	2012	Changes in condom use during a microbicide clinical trial in Pune, India	wrong region	Excluded
S. A. Adedini; J. W. Mobolaji; M. Alabi; A. O. Fatusi	2021	Changes in contraceptive and sexual behaviours among unmarried young people in Nigeria: Evidence from nationally representative surveys	wrong region	Excluded
J. Kocourková; T. Fait	2011	Changes in contraceptive practice and the transition of reproduction pattern in the Czech population	wrong publication type/topic	Excluded
M. R. Pradhan; L. K. Dwivedi	2019	Changes in contraceptive use and method mix in India: 1992–92 to 2015–16	wrong region	Excluded
T. W. Carton; S. Agha	2012	Changes in contraceptive use and method mix in Pakistan: 1990-91 to 2006-07	wrong region	Excluded
E. S. Lefkowitz; S. A. Vasilenko; R. Wesche; J. L. Maggs	2019	Changes in Diverse Sexual and Contraceptive Behaviors Across College	wrong publication type/topic	Excluded
J. Arcara; S. Arteaga; I. Burny; A. M. Gómez	2021	Changes in expectation of relationship permanence, pregnancy acceptability and desire, and contraceptive use over time among young Latino/a women and men: An exploratory analysis	wrong publication type/topic	Excluded
J. Bradley; S. Rajaram; S. Moses; P. Bhattacharjee; A. M. Lobo; B. Ramesh; R. Washington; M. Alary	2011	Changes in HIV knowledge, and socio-cultural and sexual attitudes in South India from 2003-2009	wrong region	Excluded
S. P. Fiorillo; K. Z. Landman; A. C. Tribble; A. Mtalo; D. K. Itemba; J. Ostermann; N. M. Thielman; J. A. Crump	2012	Changes in HIV risk behavior and seroincidence among clients presenting for repeat HIV counseling and testing in Moshi, Tanzania	wrong region	Excluded
E. L. Thompson; C. A. Vamos; S. B. Griner; E. M. Daley	2018	Changes in HPV Knowledge Among College Women from 2008 to 2015	wrong publication type/topic	Excluded
I. Landrip; A. Štulhofer; V. Baćak	2011	Changes in human immunodeficiency virus and sexually transmitted infectionsrelated sexual risk taking among young Croatian adults: 2005 and 2010 population-based surveys	wrong publication type/topic	Excluded
G. La Torre; B. Unim; S. Miccoli; E. Langiano; M. Ferrara; E. De Vito	2013	Changes in knowledge, attitudes and behaviors of Italian university students regarding contraceptive methods and STDs (1998-2008): A cross-sectional study	wrong publication type/topic	Excluded
M. Westercamp; W. Jaoko; S. Mehta; P. Abuor; P. Siambe; R. C. Bailey	2017	Changes in male circumcision prevalence and risk compensation in the Kisumu, Kenya population, 2008-2013	wrong region	Excluded
F. Sastre; M. Sanchez; M. de la Rosa	2015	Changes in pre- to post-immigration HIV risk behaviors among recent Latino immigrants	wrong publication type/topic	Excluded
J. C. González-Quiñones; ÁM Hernández-Pardo; J. P. Salamanca-Preciado; K. A. Guzmán-Castillo; R. M. Quiroz Rivera	2019	Changes in prevalence of knowledge, attitudes and practices of sexuality in teenage students, Bogotá, 2011-2015	wrong region	Excluded
N. Y. Ko; W. H. Lu; Y. L. Chen; D. J. Li; Y. P. Chang; C. F. Wu; P. W. Wang; C. F. Yen	2020	Changes in sex life among people in taiwan during the covid-19 pandemic: The roles of risk perception, general anxiety, and demographic characteristics	wrong region	Excluded
Eunice Irungu; Matthew F. Chersich; Clarisse Sanon; Rosemary Chege; Philippe Gaillard; Marleen Temmerman; Jennifer S. Read; Stanley Luchters	2012	Changes in sexual behaviour among HIV-infected women in west and east Africa in the first 24 months after delivery	wrong region	Excluded
J. Kembo	2013	Changes in sexual behaviour and practice and HIV prevalence indicators among young people aged 15-24 years in Zambia: An in-depth analysis of the 2001-2002 and 2007 Zambia Demographic and Health Surveys	wrong region	Excluded
N. Bajos; M. Bozon; N. Beltzer; C. Laborde; A. Andro; M. Ferrand; V. Goulet; A. Laporte; C. Le Van; H. Leridon; S. Levinson; N. Razafindratsima; L. Toulemon; J. Warszawski; K. Wellings	2010	Changes in sexual behaviours: from secular trends to public health policies	wrong publication type/topic	Excluded
J. Wamoyi; M. Mbonye; J. Seeley; J. Birungi; S. Jaffar	2011	Changes in sexual desires and behaviours of people living with HIV after initiation of ART: Implications for HIV prevention and health promotion	wrong region	Excluded
H. Aboki; M. O. Folayan; U. Daniel'and; M. Ogunlayi	2014	Changes in sexual risk behavior among adolescents: is the HIV prevention programme in Nigeria yielding results?	wrong region	Excluded
M. J. Downing; B. M. Millar; S. Hirshfield	2020	Changes in Sleep Quality and Associated Health Outcomes among Gay and Bisexual Men Living with HIV	wrong pupulation	Excluded
R. S. French; L. Gibson; R. Geary; A. Glasier; K. Wellings	2020	Changes in the prevalence and profile of users of contraception in Britain 2000-2010: Evidence from two National Surveys of Sexual Attitudes and Lifestyles	wrong publication type/topic	Excluded
T. C. Clark; M. F. G. Lucassen; T. Fleming; R. Peiris-John; A. Ikihele; T. Teevale; E. Robinson; S. Crengle	2016	Changes in the sexual health behaviours of New Zealand secondary school students, 2001–2012: findings from a national survey series	wrong publication type/topic	Excluded
J. L. Walsh; R. L. Fielder; K. B. Carey; M. P. Carey	2013	Changes in women's condom use over the first year of college	wrong publication type/topic	Excluded
J. R. Hargreaves; E. Slaymaker; E. Fearon; L. D. Howe	2012	Changes over time in sexual behaviour among young people with different levels of educational attainment in Tanzania	wrong region	Excluded
M. Traeger; J. Asselin; B. Price; V. Cornelisse; N. Roth; J. Wilcox; B. K. Tee; C. Fairley; C. Chang; J. Armishaw; O. Vujovic; M. Penn; P. Cundill; G. Forgan-Smith; J. Gall; C. Pickett; L. Lal; A. Mak; T. Spelman; L. Nguyen; D. Murphy; K. Ryan; C. El-Hayek; S. Ruth; C. Batrouney; J. Lockwood; J. Hoy; R. M. Grant; M. Hellard; M. Stoové; E. Wright	2018	Changes, patterns and predictors of sexually transmitted infections in gay and bisexual men using PrEP; interim analysis from the PrEPX demonstration study	wrong publication type/topic	Excluded
R. M. Mishra; M. Dube; D. Sahu; N. Saggurti; A. Pandey	2012	Changing epidemiology of HIV in Mumbai: an application of the Asian epidemic model	wrong region	Excluded
S. Lattimore; A. Thornton; V. Delpech; J. Elford	2011	Changing patterns of sexual risk behavior among London gay men: 1998-2008	wrong pupulation	Excluded
M. Taylor; S. B. Dlamini; A. Meyer-Weitz; R. Sathiparsad; C. C. Jinabhai; T. Esterhuizen	2010	Changing sexual behaviour to reduce HIV transmission - a multi-faceted approach to HIV prevention and treatment in a rural South African setting	wrong region	Excluded
A. D. Bryan; A. S. Gillman; N. S. Hansen	2016	Changing the Context Is Important and Necessary, but Not Sufficient, for Reducing Adolescent Risky Sexual Behavior: A Reply to Steinberg (2015)	wrong publication type/topic	Excluded
Mariliis Vahe	2014	Changing the culture of silence: The potential of an online educational sexual health and female cancer prevention intervention in Pakistan	wrong region	Excluded
K. Dobson; J. Rhyne; V. Coachman-Moore	2018	Changing the narrative: Strategies to engage non-traditional partners and diverse audiences in community-based STD prevention conversations	wrong publication type/topic	Excluded
Y. Wang; R. Lu; G. Wu; R. Lan; R. Ou; Y. Zhang; M. Ye	2020	Changing trends of HIV, syphilis, and hepatitis C among male migrant workers in Chongqing, China: Nine consecutive cross-sectional surveys, 2010–2018	wrong region	Excluded
N. de Almeida; A. Teixeira; A. Capoco Sachiteque; J. R. Molina; H. dos Prazeres Tavares; C. Ramalho	2020	Characterisation of induced abortion and consequences to women's health at Hospital Central do Huambo–Angola	wrong region	Excluded
M. J. Stirratt; G. Marks; C. O'Daniels; E. R. Cachay; M. Sullivan; M. J. Mugavero; S. Dhanireddy; A. E. Rodriguez; T. P. Giordano	2018	Characterising HIV transmission risk among US patients with HIV in care: a cross-sectional study of sexual risk behaviour among individuals with viral load above 1500 copies/mL	wrong publication type/topic	Excluded
C. A. M. Cecil; E. J. McCrory; E. D. Barker; J. Guiney; E. Viding	2018	Characterising youth with callous–unemotional traits and concurrent anxiety: evidence for a high-risk clinical group	wrong publication type/topic	Excluded
P. Anantachaiwanich; P. Ariyathugun; I. Amphaiphan; T. Khawcharoenporn	2020	Characteristics and outcomes of non-occupational post-exposure prophylaxis in a Thai tertiary-care hospital	wrong region	Excluded
Charlotte A. Gaydos; Mathilda Barnes; Mary Jett-Goheen; Nicole Quinn; Pamela Whittle; Terry Hogan; Yu-Hsiang Hsieh	2013	Characteristics and predictors of women who obtain rescreening for sexually transmitted infections using the www.Iwantthekit.org screening programme	wrong publication type/topic	Excluded
M. Muchimba; C. Zyambo	2021	Characteristics and Sexual Risk Behavior of Men Who Never Tested for HIV in Zambia	wrong region	Excluded
K. L. Wilson; C. J. Cowart; B. L. Rosen; J. C. Pulczinski; K. D. Solari; M. G. Ory; M. L. Smith	2018	Characteristics Associated with HPV Diagnosis and Perceived Risk for Cervical Cancer Among Unmarried, Sexually Active College Women	wrong publication type/topic	Excluded
C. van Gemert; K. Vongsaiya; C. Hughes; R. Jenkinson; A. L. Bowring; A. Sihavong; C. Phimphachanh; N. Chanlivong; M. Toole; M. Hellard	2013	Characteristics of a sexual network of behaviorally bisexual men in Vientiane, Lao PDR, 2010	wrong region	Excluded
C. A. Teasdale; K. Brittain; A. Zerbe; C. A. Mellins; J. Falcao; A. Couto; E. Pimentel De Gusmao; M. Vitale; B. Kapogiannis; T. B. Simione; L. Myer; J. Mantell; C. Desmond; E. J. Abrams	2021	Characteristics of adolescents aged 15-19 years living with vertically and horizontally acquired HIV in Nampula, Mozambique	wrong region	Excluded
S. Yi; S. Tuot; K. Pal; V. Khol; S. Sok; P. Chhoun; L. Ferguson; G. Mburu	2018	Characteristics of adolescents living with HIV receiving care and treatment services in antiretroviral therapy clinics in Cambodia: Descriptive findings from a cross-sectional study 11 Medical and Health Sciences 1117 Public Health and Health Services	wrong region	Excluded
J. L. Brown; J. M. Sales; R. J. DiClemente; T. P. L. Davis; E. S. Rose	2012	Characteristics of African American Adolescent Females Who Perceive Their Current Boyfriends Have Concurrent Sexual Partners	wrong publication type/topic	Excluded
D. Herbenick; V. Schick; M. Reece; S. A. Sanders; N. Smith; B. Dodge; J. D. Fortenberry	2013	Characteristics of condom and lubricant use among a nationally representative probability sample of adults ages 18-59 in the United States	wrong publication type/topic	Excluded
J. Kolstee; M. Holt; J. Jin; M. A. Hammoud; L. Degenhardt; L. Maher; T. Lea; G. Prestage	2020	Characteristics of gay and bisexual men who rarely use HIV risk reduction strategies during condomless anal intercourse: Results from the FLUX national online cohort study	wrong publication type/topic	Excluded
S. Patel; R. Lau	2010	Characteristics of high frequency attenders of genitourinary medicine (GUM) services	wrong publication type/topic	Excluded
V. F. Go; C. Frangakis; V. N. Le; T. Sripaipan; A. Bergenstrom; F. Li; C. Latkin; D. D. Celentano; M. Q. Vu	2011	Characteristics of High-Risk HIV-Positive IDUs in Vietnam: Implications for Future Interventions	wrong region	Excluded
A. Mujugira; J. M. Baeten; D. Donnell; P. Ndase; N. R. Mugo; L. Barnes; J. D. Campbell; J. Wangisi; J. W. Tappero; E. Bukusi; C. R. Cohen; E. Katabira; A. Ronald; E. Tumwesigye; E. Were; K. H. Fife; J. Kiarie; C. Farquhar; G. John-Stewart; L. Kidoguchi; D. Panteleeff; M. Krows; H. Shah; J. Revall; S. Morrison; L. Ondrejcek; C. Ingram; R. W. Coombs; J. R. Lingappa; C. Celum	2011	Characteristics of HIV-1 serodiscordant couples enrolled in a clinical trial of antiretroviral pre-exposure prophylaxis for HIV-1 prevention	wrong region	Excluded
Amanda Blaisdell	2018	Characteristics of human sexuality educators in Vermont high schools	wrong publication type/topic	Excluded
A. A. Adimora; J. P. Hughes; J. Wang; D. F. Haley; C. E. Golin; M. Magnus; A. Rompalo; J. Justman; C. del Rio; W. El-Sadr; S. Mannheimer; L. Soto-Torres; S. L. Hodder	2014	Characteristics of multiple and concurrent partnerships among women at high risk for HIV infection	wrong publication type/topic	Excluded
A. Wéry; K. Vogelaere; G. Challet-Bouju; F. X. Poudat; J. Caillon; D. Lever; J. Billieux; M. Grall-Bronnec	2016	Characteristics of self-identified sexual addicts in a behavioral addiction outpatient clinic	wrong publication type/topic	Excluded
D. J. Hensel; A. Zervous	2018	Characteristics of sex without interest in adolescent women's and men's relationships	wrong publication type/topic	Excluded
M. B. T. Dung; N. H. V. Phuoc	2015	Characteristics of sexual intercourse in the unmarried, adult vietnamese	wrong region	Excluded
S. Wood; N. Dowshen; J. A. Bauermeister; L. Lally-Chareczko; J. Franklin; D. T. Petsis; M. Swyryn; H. C. Koenig; R. Gross	2019	Characteristics of Social Support Networks Among Young Men And Transgender Women of Color Receiving Pre-Exposure Prophylaxis (PrEP) For HIV Prevention	wrong pupulation	Excluded
K. M. N. Maciel; M. S. Andrande; L. Z. Cruz; C. D. S. Fraga; G. P. N. Paixão; R. S. Souza	2017	Characteristics of teenage sexual behavior	wrong publication type/topic	Excluded
A. Chandran; A. V. Marcell; R. A. Sanders; J. Perin; K. R. Page; P. S. Loosier; P. J. Dittus; J. M. Jennings	2019	Characteristics of the provider-patient encounter associated with awareness of and willingness to take prep among young minority urban males in Baltimore city	wrong publication type/topic	Excluded
M. Thamkhantho	2019	Characteristics of women attending the female std clinic at siriraj hospital, Thailand: A 2-year review of the medical records	wrong region	Excluded
N. J. Van Wagoner; H. S. Harbison; J. Drewry; E. Turnipseed; E. W. Hook	2011	Characteristics of women reporting multiple recent sex partners presenting to a sexually transmitted disease clinic for care	wrong publication type/topic	Excluded
C. Picavet; M. Goenee; C. Wijsen	2013	Characteristics of women who have repeat abortions in the Netherlands	wrong publication type/topic	Excluded
H. Wand; N. Morris; T. Reddy	2020	Characteristics of women who use hormonal contraceptives and their population-level impacts on HIV infection in a cohort of South African women (2002–2016)	wrong region	Excluded
J. T. Warren; S. M. Harvey; M. L. Bovbjerg	2011	Characteristics related to effective contraceptive use among a sample of nonurban latinos	wrong publication type/topic	Excluded
S. Y. Kang; M. K. Hutchinson; N. Waldron	2013	Characteristics related to sexual experience and condom use among Jamaican female adolescents	wrong region	Excluded
H. Sopheab; S. Tuot; C. Chhea; P. Gorbach	2015	Characteristics, risk behaviors and factors associated with abortion among female entertainment workers in Cambodia	wrong region	Excluded
A. Gomes; C. Nunes	2011	Characterization of condom use in young adults Portuguese	wrong publication type/topic	Excluded
Rodrigo Marin-Navarrete; Carmen Fernandez-Caceres; Eduardo Madrigal de Leon; Ricardo Sanchez-Huesca; Bruno Diaz-Negrete; Solveig Rodriguez-Kuri; Ricardo Sanchez-Dominguez; Alejandro Perez-Lopez; Dailett Hernandez-Alvarez; Nestor Szerman	2021	Characterization of dual disorders in addiction treatment-seekers at Mexican outpatient centers	wrong region	Excluded
J. W. Sublett; J. A. Bernstein	2011	Characterization of patients with suspected seminal plasma hypersensitivity	wrong publication type/topic	Excluded
R. González García; N. Ramos Iglesias; M. M. Scull Molina	2013	Characterization of positive patients to the human Immunodeficiency virus in Carlos J. Finlay" Polyclinic in Havana"	wrong region	Excluded
A. F. Fernaez; M. V. Sahez; L. M. F. MachinI	2012	Characterization of the information level on sexual transmission infection (STI)/HIV/aids in adolescents of the José Luis Arruñada" basic secondary school"	wrong region	Excluded
A. M. Jambrina; P. Rius; P. Gascón; M. Armelles; M. Camps-Bossacoma; À Franch; M. Rabanal	2021	Characterization of the use of emergency contraception from sentinel pharmacies in a region of southern europe	wrong publication type/topic	Excluded
M. L. Gonza¸lez	2013	Characterization of the users of the space of counceling and consulting, of oscar Castro Zuñiga high school	wrong region	Excluded
H. Fernández Borbón; S. Gerez Mena; N. Ramírez Pérez; A. Pineda Bouzón	2014	Characterization of the voluntary termination of pregnancy in adolescents	wrong region	Excluded
H. Han; F. Yang; S. Murray; G. Mbita; M. Bangser; K. Rucinski; A. Komba; C. Casalini; M. Drake; E. Majani; K. Curran; Y. Mlawa; A. Junga; J. Zoungrana; U. Kategile; A. Ramadhani; Q. L. Xue; S. Baral	2021	Characterizing a sexual health and HIV risk stratification scale for sexually active adolescent girls and young women (AGYW) in Tanzania	wrong region	Excluded
D. Pavlova; O. Balakireva; E. Cheuk; S. Isac; R. Lorway; M. Pickles; P. Sandstrom; S. Mishra; J. Blanchard; M. Becker	2019	Characterizing HIV-associated vulnerabilities among women engaged in transactional sex to design programs in Ukraine	wrong region	Excluded
A. Hardon; N. I. Idrus; T. D. Hymans	2013	Chemical sexualities: The use of pharmaceutical and cosmetic products by youth in South Sulawesi, Indonesia	wrong region	Excluded
Charlotte O'Halloran; Brian Rice; Ellen White; Monica Desai; David T. Dunn; Sheena McCormack; Ann K. Sullivan; David White; Alan McOwan; Mitzy Gafos	2019	Chemsex is not a barrier to self-reported daily PrEP adherence among PROUD study participants	wrong publication type/topic	Excluded
D. Darnell	2011	Chicks in science! Helping students grok vertebrate embryo morphogenesis, primary literature and biology databases through active and service learning	wrong publication type/topic	Excluded
L. M. Takahashi; K. E. Tobin; S. To; S. Ou; C. H. Ma; F. K. Ao; J. Candelario	2013	Chieh Mei Ching Yi: A randomized controlled trial of a culturally tailored HIV prevention intervention for Chinese massage parlor women in Los Angeles	wrong region	Excluded
L. Cluver; M. Boyes; M. Orkin; M. Pantelic; T. Molwena; L. Sherr	2013	Child-focused state cash transfers and adolescent risk of HIV infection in South Africa: a propensity-score-matched case-control study	wrong region	Excluded
R. Kovensky; A. Khurana; S. Guyer; L. D. Leve	2021	Childhood Adversity, Impulsivity, and HIV Knowledge as Predictors of Sexual Risk Outcomes in At-Risk Female Youth	wrong publication type/topic	Excluded
Pranee Liamputtong	2016	Children and young people living with HIV/AIDS: A cross-cultural perspective	wrong publication type/topic	Excluded
I. E. Plattner	2013	Children's conceptions of AIDS, HIV and condoms: A study from Botswana	wrong region	Excluded
J. J. Chin; T. B. Neilands	2016	Chinese Immigrant Religious Institutions' Variability in Views on Preventing Sexual Transmission of HIV	wrong region	Excluded
L. F. Jones; E. Ricketts; K. Town; C. Rugman; D. Lecky; K. Folkard; A. Nardone; T. N. Hartney; C. McNulty	2017	Chlamydia and HIV testing, contraception advice, and free condoms offered in general practice: A qualitative interview study of young adults' perceptions of this initiative	wrong publication type/topic	Excluded
K. S. Mark; R. M. Brotman; S. Martinez-Greiwe; M. Terplan; P. Bavoil; J. Ravel	2019	Chlamydia in adolescent/adult reproductive management trial study (CHARM): Clinical core protocol	wrong publication type/topic	Excluded
R. M. Mendoza; S. Garbers; S. Lin; M. S. Stockwell; M. Warren; M. A. Gold	2020	Chlamydia Infection Among Adolescent Long-Acting Reversible Contraceptive and Shorter-Acting Hormonal Contraceptive Users Receiving Services at New York City School-Based Health Centers	wrong publication type/topic	Excluded
L. M. Siqueira	2014	Chlamydia infections in children and adolescents	wrong publication type/topic	Excluded
A. H. Yeung; M. Temple-Smith; C. K. Fairley; A. M. Vaisey; R. Guy; M. G. Law; N. Low; A. L. Bingham; J. Gunn; J. Kaldor; B. Donovan; J. S. Hocking	2014	Chlamydia prevalence in young attenders of rural and regional primary care services in Australia: A cross-sectional survey	wrong publication type/topic	Excluded
B. J. McArdle; G. L. Buser; K. Hedberg; S. Schafer	2018	Chlamydia Retesting Among Safety-Net Clinic Patients: Infertility Prevention Project	wrong publication type/topic	Excluded
N. Stephens; D. Coleman; K. Shaw; M. O'Sullivan; A. McGregor; L. Cooley; A. Venn	2017	Chlamydia retesting and retest positivity rates: Results from a state-wide laboratory data linkage study in Tasmania, 2012-13	wrong publication type/topic	Excluded
J. Silva; F. Cerqueira; R. Medeiros	2014	Chlamydia silent epidemic disease: From research evidence to prevention	wrong publication type/topic	Excluded
L. C. Soetens; B. H. B. Can Benthem; E. L. M. O. De Coul	2015	Chlamydia test results were associated with sexual risk behavior change among participants of the chlamydia screening implementation in the Netherlands	wrong publication type/topic	Excluded
A. Nielsen; G. Marrone; A. De Costa	2016	Chlamydia trachomatis among youth - Testing behaviour and incidence of repeat testing in Stockholm County, Sweden 2010-2012	wrong publication type/topic	Excluded
M. Rahman; S. B. Chowdhury; N. Akhtar; M. Jahan; M. K. Jahan; S. Jebunnahar	2014	Chlamydia trachomatis IgM seropositivity during pregnancy and assessment of its risk factors	wrong region	Excluded
W. Fageeh; S. Badawood; H. Al Thagafi; M. Yasir; E. Azhar; S. Farraj; M. Alomary; M. Alsaeed; S. Yaghmoor; T. Kumosani	2014	Chlamydia trachomatis infection among female inmates at Briman prison in Saudi Arabia	wrong region	Excluded
L. Cristina Ferreira Silva; A. Espinosa Miranda; R. Santos Batalha; C. Sabino; E. Cristina Dantas Dib; C. Marinho da Costa; R. Ramasawmy; S. Talhari	2012	Chlamydia trachomatis infection among HIV-infected women attending an AIDS clinic in the city of Manaus, Brazil	wrong region	Excluded
C. M. J. L. Cooksey; E. K. Berggren; J. Lee	2010	Chlamydia trachomatis infection in minority adolescent women: A public health challenge	wrong publication type/topic	Excluded
N. Fieser; U. Simnacher; Y. Tausch; S. Werner-Belak; S. Ladenburger-Strauß; H. Von Baum; U. Reischl; A. Essig	2013	Chlamydia trachomatis prevalence, genotype distribution and identification of the new Swedish variant in Southern Germany	wrong publication type/topic	Excluded
P. Baraitser; S. Alexander; J. Sheringham	2011	Chlamydia trachomatis screening in young women	wrong publication type/topic	Excluded
N. Lydié; B. De Barbeyrac; L. Bluzat; C. Le Roy; D. Kersaudy-Rahib	2017	Chlamyweb Study I: Rationale, design and acceptability of an internet-based chlamydia testing intervention	wrong intervention	Excluded
J. Kolahi; M. Abrishami; M. Fazilati; A. Soolari	2010	Chlorhexidine rinse for prevention of urethritis in men linked to oral sex	wrong publication type/topic	Excluded
J. de Irala; A. Osorio; S. Carlos; C. Lopez-del Burgo	2011	Choice of birth control methods among European women and the role of partners and providers	wrong publication type/topic	Excluded
M. Vanya; I. Devosa; K. Barabás; G. Bártfai; Z. Kozinszky	2018	Choice of contraception at 6–8 weeks postpartum in south-eastern Hungary	wrong region	Excluded
R. Amin	2012	Choice of contraceptive method among females attending family planning center in Hayat Abad Medical Complex, Peshawar	wrong region	Excluded
Y. Yamamoto; K. Matsumoto	2017	Choice of contraceptive methods by women's status: Evidence from large-scale microdata in Nepal	wrong region	Excluded
M. R. Chacko; C. M. Wiemann; R. S. Buzi; C. A. Kozinetz; M. Peskin; P. B. Smith	2016	Choice of Postpartum Contraception: Factors Predisposing Pregnant Adolescents to Choose Less Effective Methods over Long-Acting Reversible Contraception	wrong publication type/topic	Excluded
J. Ashmore; R. Henwood	2015	Choice or no choice? The need for better branded public sector condoms in South Africa	wrong region	Excluded
B. Böttcher; M. Abu-El-Noor; N. Abu-El-Noor	2019	Choices and services related to contraception in the Gaza strip, Palestine: Perceptions of service users and providers	wrong region	Excluded
A. L. C. G. Ferreira; A. I. Souza; R. A. Lima; C. Braga	2010	Choices on contraceptive methods in post-abortion family planning clinic in the northeast Brazil	wrong region	Excluded
D. E. Parrish; L. Benjamins; K. Von Sternberg; J. Duron; M. M. Velasquez	2016	Choices-teen: Phase I trial to pilot a gender-specfic intervention to reduce bundled health risks among females in the juvenile justice system	wrong pupulation	Excluded
D. E. Parrish; K. von Sternberg; L. J. Benjamins; J. Duron; M. Velasquez	2019	CHOICES-TEEN: Reducing Substance-Exposed Pregnancy and HIV Among Juvenile Justice Adolescent Females	wrong pupulation	Excluded
S. Sparling; K. Cramer	2015	Choosing the danger we think we know: Men and women's faulty perceptions of sexually transmitted infection risk with familiar and unfamiliar new partners	wrong publication type/topic	Excluded
A. Cartault; A. Tournier; P. Ernoult; S. Da Costa; C. Pienkowski	2018	Chronic disease and gynecology. Example of cystic fibrosis	wrong publication type/topic	Excluded
C. E. Kaufman; C. M. Mitchell; J. Beals; J. A. Desserich; C. Wheeler; E. M. Keane; N. R. Whitesell; A. Sam; C. Sedey	2010	Circle of life: Rationale, design, and baseline results of an HIV prevention intervention among young American Indian adolescents of the Northern Plains	wrong pupulation	Excluded
T. T. Rugwiji	2018	Circumcision and prevention of HIV and AIDS in Zimbabwe: Male genital cutting as a religio-cultural rite	wrong region	Excluded
S. D. Mehta; J. N. Krieger; K. Agot; S. Moses; J. O. Ndinya-Achola; C. Parker; R. C. Bailey	2010	Circumcision and Reduced Risk of Self-Reported Penile Coital Injuries: Results From a Randomized Controlled Trial in Kisumu, Kenya	wrong region	Excluded
A. A. R. Tobian; X. Kong; M. J. Wawer; G. Kigozi; P. E. Gravitt; D. Serwadda; K. P. Eaton; F. Nalugoda; T. C. Quinn; R. H. Gray	2011	Circumcision of HIV-infected men and transmission of human papillomavirus to female partners: Analyses of data from a randomised trial in Rakai, Uganda	wrong region	Excluded
Matthew Westercamp; Kawango E. Agot; Jeckoniah Ndinya-Achola; Robert C. Bailey	2012	Circumcision preference among women and uncircumcised men prior to scale-up of male circumcision for HIV prevention in Kisumu, Kenya	wrong region	Excluded
R. J. Fredericksen; M. Walcott; F. M. Yang; L. E. Gibbons; E. Fitzsimmons; S. Brown; K. H. Mayer; T. C. Edwards; S. Loo; C. Gutierrez; E. Paez; L. Dant; W. C. Mathews; M. J. Mugavero; D. L. Patrick; P. K. Crane; H. M. Crane	2018	Circumstances Surrounding High-risk Sexual Experiences Among Primary Care Patients Living With and Without HIV	wrong publication type/topic	Excluded
L. Fonseca; S. Santos; J. M. P. Caldas	2011	Citizenship, education and social responsibility: The biographical journey of young pregnant women in social protection environments	wrong publication type/topic	Excluded
S. L. Davies; T. L. Smith; B. Murphy; M. S. Crawford; K. A. Kaiser; O. J. Clay	2020	CITY Health II - using entertainment education and social media to reduce HIV among emerging adults: A protocol paper for the Beat HIVe project	wrong publication type/topic	Excluded
J. E. Hood; D. MacKellar; A. Spaulding; R. Nelson; B. Mosiakgabo; B. Sikwa; I. Puso; J. Raats; P. Loeto; M. G. Alwano; B. Monyatsi	2012	Client characteristics and gender-specific correlates of testing HIV positive: A comparison of standalone center versus mobile outreach HIV testing and counseling in botswana	wrong region	Excluded
D. Bintabara; J. Ntwenya; I. I. Maro; S. Kibusi; D. W. Gunda; B. C. T. Mpondo	2018	Client satisfaction with family planning services in the area of high unmet need: Evidence from Tanzania Service Provision Assessment Survey, 2014-2015	wrong region	Excluded
H. M. R. Ames; C. Glenton; S. Lewin; T. Tamrat; E. Akama; N. Leon	2019	Clients' perceptions and experiences of targeted digital communication accessible via mobile devices for reproductive, maternal, newborn, child, and adolescent health: a qualitative evidence synthesis (Review)	wrong publication type/topic	Excluded
C. Zappavigna; B. Christine; E. Rhee; K. McCammon; A. J. Bella	2012	Climacturia post-prostatectomy remains a largely unknown clinical entity in contemporary urologic training based on results obtained at the 2010 SUPS/SMSNA residents training laboratory	wrong publication type/topic	Excluded
J. M. Blair; A. D. McNaghten; E. L. Frazier; J. Skarbinski; P. Huang; J. D. Heffelfinger	2011	Clinical and behavioral characteristics of adults receiving medical care for HIV infection- medical monitoring project, United States, 2007	wrong region	Excluded
J. López-de Munain; M. D. M. Cámara-Pérez; M. López-Martinez; J. A. Alava-Menica; L. Hernandez-Ragpa; M. Imaz-Pérez; M. J. Tejeiro-Pulido; I. Mojas-Díez; M. de la Peña-Trigueros; J. L. Díaz-de Tuesta-del Arco; J. Muñoz-Sánchez	2021	Clinical and epidemiological characteristics of Chlamydia trachomatis infection among sexually transmitted infection clinics patients	wrong publication type/topic	Excluded
C. Stevenson	2015	Clinical case note review: Are all appropriate under-16s being tested for chlamydia and gonorrhoea?	wrong publication type/topic	Excluded
E. L. Frazier; M. Y. Sutton; Y. Tie; M. Collison; A. Do	2018	Clinical Characteristics and Outcomes among Older Women with HIV	wrong pupulation	Excluded
J. L. Turban; M. N. Potenza; R. A. Hoff; S. Martino; S. W. Kraus	2017	Clinical characteristics associated with digital hookups, psychopathology, and clinical hypersexuality among US military veterans	wrong pupulation	Excluded
M. Goyal; J. Fein; G. Badolato; J. Shea; M. Trent; S. Teach; T. Zaoutis; J. Chamberlain	2018	Clinical decision support using computerized sexual health surveys improves STI screening rates among high-risk adolescents in a pediatric emergency department: A randomized trial	wrong intervention	Excluded
S. S. Abdool Karim; G. E. Gray; N. Martinson	2012	Clinical decisions. Preexposure prophylaxis for HIV prevention	wrong publication type/topic	Excluded
B. Brawner; M. Gomes; L. Jemmott; J. Deatrick; C. Coleman	2012	Clinical depression and HIV risk-related sexual behaviors among African-American adolescent females: Unmasking the numbers	wrong publication type/topic	Excluded
G. S. Merki-Feld; M. Hund	2010	Clinical experience with the combined contraceptive vaginal ring in Switzerland, including a subgroup analysis of previous hormonal contraceptive use	wrong publication type/topic	Excluded
S. D. Fernando; S. Herath; C. Rodrigo; L. Rajapakse	2012	Clinical features and sociodemographic factors affecting Trichomonas vaginalis infection in women attending a central sexually transmitted diseases clinic in Sri Lanka	wrong region	Excluded
M. Bjekić; M. Marković; S. Šipetić	2012	Clinical manifestations of primary syphilis in homosexual men	wrong pupulation	Excluded
E. L. Jacovetty; C. A. Clare; M. B. Squire; K. P. Kubal; S. Liou; M. A. Inchiosa	2018	Clinical oversight and the avoidance of repeat induced abortion	wrong publication type/topic	Excluded
C. Zätterström	2012	Clinical practice: Who, what and how? The Swedish model	wrong publication type/topic	Excluded
S. Kc; M. Adhikary; D. Karn	2020	Clinical Scenario of Venerophobia in Patients Presenting in Outpatient Department	wrong publication type/topic	Excluded
L. Amaral; L. Mendes; R. Autran; J. Menezes; E. A. Santos; C. Teófilo; R. Brandão	2018	Clinical-epidemiological factors of women treated with complaints of stis	wrong publication type/topic	Excluded
M. A. Armstrong; L. S. Callegari; A. L. Amey; D. A. Postlethwaite; D. R. Hayes; M. Merchant	2013	Clinic-based counseling at the time of self-referred pregnancy testing in teens: Effects on contraceptive use and pregnancy rates		Included	Excluded	duplicate
C. A. Widman; E. M. Rodriguez; F. Saad-Harfouche; A. M. Twarozek; D. O. Erwin; M. C. Mahoney	2018	Clinician and Parent Perspectives on Educational Needs for Increasing Adolescent HPV Vaccination	wrong publication type/topic	Excluded
K. E. Gamarel; S. A. Golub	2019	Closeness Discrepancies and Intimacy Interference: Motivations for HIV Prevention Behavior in Primary Romantic Relationships	wrong publication type/topic	Excluded
J. R. Ickovics; V. Earnshaw; J. B. Lewis; T. S. Kershaw; U. Magriples; E. Stasko; S. S. Rising; A. Cassells; S. Cunningham; P. Bernstein; J. N. Tobin	2016	Cluster Randomized Controlled Trial of Group Prenatal Care: Perinatal Outcomes Among Adolescents in New York City Health Centers	wrong publication type/topic	Excluded
Jewel Gausman; Danielle Lloyd; Thomas Kallon; S. V. Subramanian; Ana Langer; S. Bryn Austin	2019	Clustered risk: An ecological understanding of sexual activity among adolescent boys and girls in two urban slums in Monrovia, Liberia	wrong region	Excluded
S. A. Reijneveld; M. van Nieuwenhuijzen; M. Klein Velderman; T. W. Paulussen; M. Junger	2012	Clustering of health and risk behaviour in immigrant and indigenous Dutch residents aged 19-40 years	wrong publication type/topic	Excluded
L. M. R. Jordão; D. C. Malta; M. C. M. Freire	2018	Clustering patterns of oral and general health-risk behaviours in Brazilian adolescents: Findings from a national survey	wrong region	Excluded
John B. Jemmott, III; Loretta S. Jemmott; Ann O'Leary; Zolani Ngwane; Larry D. Icard; G. Heeren; Xoliswa Mtose; Craig Carty	2014	Cluster-randomized controlled trial of an HIV/sexually transmitted infection risk-reduction intervention for South African men	wrong region	Excluded
M. Lau; H. Lin; G. Flores	2015	Clusters of Factors Identify A High Prevalence of Pregnancy Involvement Among US Adolescent Males	wrong publication type/topic	Excluded
J. Ribas Baltrons; L. Fernàndez-López; J. Casabona I Barbarà; Cobatest Espana Grupo red	2017	Cobatest network: users' characteristics of community-based voluntary,counselling and testing centres in Spain	wrong publication type/topic	Excluded
M. N. Koffarnus; M. W. Johnson; D. G. Y. Thompson-Lake; M. J. Wesley; T. Lohrenz; P. R. Montague; W. K. Bickel	2016	Cocaine-dependent adults and recreational cocaine users are more likely than controls to choose immediate unsafe sex over delayed safer sex	wrong publication type/topic	Excluded
D. A. Klein; M. E. Ray	2017	Cochrane for clinicians: Preventing unintended adolescent pregnancy	wrong publication type/topic	Excluded
F. Zimbile; E. Fisser	2011	Co-creating the dutch safe sex campaign 2011: Using social media and municipal health centres (MHC) to improve implementation intentions of condom use	wrong publication type/topic	Excluded
E. L. Thompson; D. M. Litt; S. B. Griner; M. A. Lewis	2021	Cognitions and behaviors related to risk for alcohol-exposed pregnancies among young adult women	wrong publication type/topic	Excluded
M. J. Alvarez; L. Garcia-Marques	2011	Cognitive and contextual variables in sexual partner and relationship perception	wrong publication type/topic	Excluded
Y. N. Chen; S. Q. Yao; X. H. Xin	2018	Cognitive emotion regulation strategies among Chinese adolescents having unprotected sex: a latent profile analysis	wrong region	Excluded
C. Q. Sun; K. H. Wang; C. P. Zhang; X. Y. Zhao; L. F. Yang	2011	Cognitive-behavior of HIV-positive women of fertility age regarding AIDS in three counties of henan province	wrong region	Excluded
T. Wambui; A. C. Ek; S. Alehagen	2011	Cognizance of sexually transmitted infections among low-income men in western Kenya	wrong region	Excluded
R. Chandler; M. S. Gordon; B. Kruszka; L. N. Strand; F. L. Altice; C. G. Beckwith; M. L. Biggs; W. Cunningham; J. A. Chris Delaney; P. M. Flynn; C. E. Golin; K. Knight; A. H. Kral; I. Kuo; J. Lorvick; R. M. Nance; L. J. Ouellet; J. D. Rich; S. Sacks; D. Seal; A. Spaulding; S. A. Springer; F. Taxman; D. Wohl; J. D. Young; R. Young; H. M. Crane	2017	Cohort profile: seek, test, treat and retain United States criminal justice cohort	wrong pupulation	Excluded
L. M. McClarty; E. Cheuk; L. Ireland; C. Kendall; C. Bibeau; C. Loeppky; K. Kasper; Y. Keynan; J. Blanchard; M. Becker	2020	Cohort profile: The LHIV-Manitoba clinical cohort of people living with HIV in Manitoba, Canada	wrong publication type/topic	Excluded
C. K. Kwan; H. F. Ho; K. M. Ho	2013	Co-infection rate of chlamydial urethritis in patients with gonorrhea in Hong Kong	wrong region	Excluded
A. Tangmunkongvorakul; G. Carmichael; C. Banwell; S. A. Seubsman; A. Sleigh	2012	COITAL EXPERIENCE AMONG ADOLESCENTS IN THREE SOCIAL-EDUCATIONAL GROUPS IN URBAN CHIANG MAI, THAILAND	wrong region	Excluded
G. George; B. Maughan-Brown; S. Beckett; M. Evans; C. Cawood; D. Khanyile; K. Govender; A. B. M. Kharsany	2019	Coital frequency and condom use in age-disparate partnerships involving women aged 15 to 24: evidence from a cross-sectional study in KwaZulu-Natal, South Africa	wrong region	Excluded
E. Kovavisarach; P. Saringcarnan	2010	Coitus interruptus in female patients seeking services at obstetrics and gynecology department in rajavithi hospital	wrong region	Excluded
I. A. Doherty; G. S. Stuart	2011	Coitus interruptus is not contraception	wrong publication type/topic	Excluded
Demetria Cain; Eileen V. Pitpitan; Lisa Eaton; Kate B. Carey; Michael P. Carey; Vuyelwa Mehlomakulu; Ofer Harel; Leickness C. Simbayi; Kelvin Mwaba; Seth C. Kalichman	2013	Collective efficacy and HIV prevention in South African townships	wrong region	Excluded
J. E. Painter; G. M. Wingood; R. J. DiClemente; L. M. DePadilla; L. Simpson-Robinson	2012	College Graduation Reduces Vulnerability to STIs/HIV among African-American Young Adult Women	wrong publication type/topic	Excluded
S. B. Griner; E. L. Thompson; C. A. Vamos; R. Logan; C. Vázquez-Otero; E. M. Daley	2017	College institutional characteristics and the use of barrier methods among undergraduate students	wrong publication type/topic	Excluded
J. Huppert; W. A. Volck; R. Ellis; M. C. Bernard; D. Herbenick; P. Hillard	2011	College men lack basic knowledge about gynecology	wrong publication type/topic	Excluded
M. E. Aleshire; S. E. Lock; L. A. Jensen	2013	College Sorority Members' Knowledge and Behaviors Regarding Human Papillomavirus and Cervical Cancer	wrong publication type/topic	Excluded
K. Cuffe; M. Habel; A. Caccamo; O. Beltran; J. Leichliter	2016	COLLEGE STUDENT HEALTH CARE COSTS, INSURANCE COVERAGE, AND MEASURES TO PROTECT CONFIDENTIALITY FOR SEXUALLY TRANSMITTED DISEASE SERVICES	wrong publication type/topic	Excluded
Krista Bailey Murphy	2014	College student risk taking and academic performance: A quantitative and qualitative analysis using the national college health assessment ii and individual interviews	wrong publication type/topic	Excluded
A. V. Hollub; M. Reece; D. Herbenick; D. J. Hensel; S. E. Middlestadt	2011	College students and condom attitude: Validation of the multi-factor attitude toward condoms scale (MFACS)	wrong publication type/topic	Excluded
C. A. Lin; D. Roy; L. Dam; E. N. Coman	2017	College students and HIV testing: cognitive, emotional self-efficacy, motivational and communication factors	wrong publication type/topic	Excluded
Zachary W. Goldman; Matthew M. Martin; Meagan C. Bryand; Rebecca K. DiClemente; Elizabeth A. Ditrinco	2014	College students' communication apprehension, receiver apprehension, and views about discussing condom use	wrong publication type/topic	Excluded
A. Tolani; S. Yen	2010	College students' perceptions and use of withdrawal, condoms, and emergency contraception	wrong publication type/topic	Excluded
L. Lindley; A. Sharif; T. Chowdhury	2018	College students' perceptions of and intention to use STD self-testing services	wrong publication type/topic	Excluded
E. S. Lefkowitz; E. A. Waterman; N. R. Morgan; J. L. Maggs	2016	College Students' Perceptions of the Links Between Alcohol Use and Sexual Experiences	wrong publication type/topic	Excluded
K. E. Lechner; C. M. Garcia; E. A. Frerich; K. Lust; M. E. Eisenberg	2013	College students sexual health: Personal responsibility or the responsibility of the college?	wrong publication type/topic	Excluded
C. G. Moodley	2014	College students' views on health promotion programmes for safer -sexual practices: A social marketing construct	wrong region	Excluded
M. A. Mitchell; J. R. Blosnich; A. J. Gordon; L. M. Broyles	2017	College students with military experience report greater alcohol-related consequences	wrong publication type/topic	Excluded
C. Hirschler; A. Hope; J. L. Myers	2015	College Students’ Perceptions of and Experiences with Human Papillomavirus and Herpes: Implications for College Sexual Health Education	wrong publication type/topic	Excluded
S. Astle; P. McAllister; S. Emanuels; J. Rogers; M. Toews; A. Yazedjian	2021	College students’ suggestions for improving sex education in schools beyond ‘blah blah blah condoms and STDs’	wrong publication type/topic	Excluded
A. Herrera-Ortiz; C. J. Conde-Glez; M. L. Olamendi-Portugal; S. García-Cisneros; T. Plett-Torres; M. A. Sánchez-Alemán	2018	College women, HPV genotyping and sexual behavior before HPV vaccination: Results from samples stored for a long time	wrong publication type/topic	Excluded
Karen Menser	2016	College women's perceptions of contraceptive use	wrong publication type/topic	Excluded
K. C. Davis; J. Norris; D. M. Hessler; T. Zawacki; D. M. Morrison; W. H. George	2010	College women's sexual decision making: Cognitive mediation of alcohol expectancy effects	wrong publication type/topic	Excluded
E. L. Gollub; S. Beauvais; C. Roye	2020	College-attending young men's sexual and reproductive health knowledge, attitudes and practices	wrong publication type/topic	Excluded
D. Abello-Luque; J. P. Espada; E. Garcia-Montano; M. Gomez-Lugo; A. Morales; D. Perez-Pedraza; P. Vallejo-Medina	2021	Colombian Adaptation of the HIV and Other Sexually Transmitted Infections Knowledge Scale (KSI) in an Adolescent Population	wrong region	Excluded
W. Berridge	2019	Colonial education and the shaping of Islamism in Sudan, 1946–1956	wrong region	Excluded
A. Islam; S. Arif	2010	Colouterine fistula with a foreign body	wrong publication type/topic	Excluded
L. Logan; I. Fakoya; A. Howarth; G. Murphy; A. M. Johnson; A. J. Rodger; F. Burns; A. Nardone	2019	Combination prevention and HIV: a cross-sectional community survey of gay and bisexual men in London, October to December 2016	wrong publication type/topic	Excluded
J. Del Romero; J. Castilla; V. Hernando; C. Rodríguez; S. García	2010	Combined antiretroviral treatment and heterosexual transmission of HIV-1: cross sectional and prospective cohort study	wrong publication type/topic	Excluded
Handan Wand; Gita Ramjee	2011	Combined impact of sexual risk behaviors for HIV seroconversion among women in Durban, South Africa: Implications for prevention policy and planning	wrong region	Excluded
X. Zhang; Y. Ding; K. Hua; S. Liu; N. Jia	2019	Combined Laparoscopic and Vaginal Cervicovaginal Reconstruction Using Acellular Porcine Small Intestinal Submucosa Graft in a Patient with Mayer-Rokitansky-Küster-Hauser Syndrome (U5aC4V4)	wrong publication type/topic	Excluded
A. M. C. Rapisarda; R. Brescia; F. Sapia; G. Valenti; G. Sarpietro; L. M. Di Gregorio; A. N. D. Gatta; V. L. La Rosa; C. Sergiampietri; L. D. Corte; C. Monaco	2019	Combined oral contraceptive in adolescent and young adult women: Current evidence and future perspectives	wrong publication type/topic	Excluded
G. Lazdane; L. Khotenashvili	2010	Combined prevention of unintended pregnancy and STI	wrong publication type/topic	Excluded
E. J. Edelman; A. Dinh; R. Radulescu; B. Lurie; G. D'Onofrio; J. M. Tetrault; D. A. Fiellin; L. E. Fiellin	2012	Combining rapid HIV testing and a brief alcohol intervention in young unhealthy drinkers in the Emergency department: A pilot study	wrong publication type/topic	Excluded
J. M. L. Martin	2016	Coming Out, Coming Home: Interview of Michael C. LaSala, PhD	wrong publication type/topic	Excluded
	2013	Committee Opinion No. 582: addressing health risks of noncoital sexual activity	wrong publication type/topic	Excluded
	2016	Committee Opinion No. 678: Comprehensive Sexuality Education	wrong publication type/topic	Excluded
	2017	Committee Opinion No. 699: Adolescent Pregnancy, Contraception, and Sexual Activity	wrong publication type/topic	Excluded
	2017	Committee Opinion No. 705: Mental Health Disorders in Adolescents	wrong publication type/topic	Excluded
E. J. Gibson; D. L. Bell; S. A. Powerful	2014	Common sexually transmitted infections in adolescents	wrong publication type/topic	Excluded
Tara M. Emmers-Sommer; Kathleen M. Warber; Stacey Passalacqua; Angela Luciano	2010	Communicating (and responding to) sexual health status: Reasons for STD (non) disclosure	wrong publication type/topic	Excluded
S. Sidibe; A. P. Pack; E. E. Tolley; E. Ryan; C. MacKenzie; E. Bockh; G. Githuka	2014	Communicating about microbicides with women in mind: Tailoring messages for specific audiences	wrong publication type/topic	Excluded
S. A. Vannier; L. F. O'Sullivan	2011	Communicating Interest in Sex: Verbal and Nonverbal Initiation of Sexual Activity in Young Adults' Romantic Dating Relationships	wrong publication type/topic	Excluded
S. Ramisetty-Mikler; L. Boyce	2020	Communicating the risk of contracting Zika virus to low income underserved pregnant Latinas: A clinic-based study	wrong publication type/topic	Excluded
Arvind Singhal	2010	Communicating what works! Applying the positive deviance approach in health communication	wrong publication type/topic	Excluded
Mitzy Gafos; Robert Pool; Misiwe Adelaide Mzimela; Hlengiwe Beauty Ndlovu; Sheena McCormack; Jonathan Elford	2015	Communication about microbicide use between couples in KwaZulu-Natal, South Africa	wrong region	Excluded
M. De Neef	2010	Communication between partners about sexuality and contraception	wrong publication type/topic	Excluded
O. Durosinmi-Etti; E. K. Nwala; F. Oki; A. Ikpeazu; E. Godwin; P. Umoh; A. Shaibu; A. Ogundipe; A. Kalaiwo	2021	Communication needs for improved uptake of PrEP and HIVST services among key populations in Nigeria: a mixed-method study	wrong region	Excluded
B. Sazdanovska	2011	Communication strategies for condom use among students in republic of Macedonia	wrong region	Excluded
J. Manning	2021	Communication studies about sex: Implications for relationships, health, culture, and identity. A review	wrong publication type/topic	Excluded
N. L. Bhushan; E. B. Fisher; S. Maman; I. S. Speizer; N. C. Gottfredson; T. Phanga; D. Vansia; A. E. Pettifor; N. E. Rosenberg	2021	Communication, social norms, and contraceptive use among adolescent girls and young women in Lilongwe, Malawi	wrong region	Excluded
S. Bull; T. Walker; D. Levine	2014	Communities and technology: Enhancements in HIV-prevention research and practice among adolescents and young adults	wrong publication type/topic	Excluded
T. Zhang; X. Tian; F. Ma; Y. Yang; F. Yu; Y. Zhao; M. Gao; Y. Ding; Q. Jiang; N. He	2013	Community Based Promotion on VCT Acceptance among Rural Migrants in Shanghai, China	wrong region	Excluded
A. E. Sharma; B. N. Frederiksen; N. M. Malcolm; J. M. Rollison; M. W. Carter	2018	Community Education and Engagement in Family Planning: Updated Systematic Review	wrong publication type/topic	Excluded
S. U. Carreras; O. M. Gómez	2019	Community intervention for the prevention of tuboperitoneal infertility in higher education students	wrong intervention	Excluded
L. P. Wong; S. AbuBakar; K. Chinna	2014	Community Knowledge, Health Beliefs, Practices and Experiences Related to Dengue Fever and Its Association with IgG Seropositivity	wrong publication type/topic	Excluded
P. Tavrow; E. M. Karei; A. Obbuyi; V. Omollo	2012	Community norms about youth condom use in Western Kenya: is transition occurring?	wrong region	Excluded
A. Sihavong; C. S. Lundborg; L. Syhakhang; S. Kounnavong; R. Wahlström; S. Freudenthal	2011	Community perceptions and treatment-seeking behaviour regarding reproductive tract infections including sexually transmitted infections in Lao PDR: A qualitative study	wrong region	Excluded
E. Leontsini; S. Maloney; M. Ramírez; L. M. Mazariegos; E. Juárez Chávez; D. Kumar; P. Parikh; G. C. Hunter	2020	Community Perspectives on Zika Virus Disease Prevention in Guatemala: A Qualitative Study	wrong region	Excluded
M. Morin; F. Terrade; M. Préau	2012	Community psychology and health psychology: Social psychology research involvement in health promotion	wrong publication type/topic	Excluded
K. N. Williams; L. L. Talbott	2016	Community service participation: A potential risk reduction strategy impacting adolescent health risk behaviors	wrong publication type/topic	Excluded
N. L. Bhushan; M. C. D. Stoner; R. Twine; K. Kahn; S. A. Lippman; A. E. Pettifor	2021	Community Space, Community Groups, and Incident HIV Infection Among Adolescent Girls and Young Women in Rural South Africa: A Longitudinal Analysis of HIV Prevention Trials Network 068 Data	wrong region	Excluded
C. Underwood; H. M. Schwandt	2015	Community support and adolescent girls' vulnerability to HIV/AIDS: Evidence from Botswana, Malawi, and Mozambique	wrong region	Excluded
B. Wise; C. McLaughlin; M. Aarkoti; A. Muse	2016	Community support for condom availability in New York state (NYS) local public schools	wrong publication type/topic	Excluded
Anne Cockcroft; John Lengwe Kunda; Leagajang Kgakole; Mokgweetsi Masisi; Ditiro Laetsang; Ari Ho-Foster; Nobantu Marokoane; Neil Andersson	2010	Community views of inter-generational sex: Findings from focus groups in Botswana, Namibia and Swaziland	wrong region	Excluded
D. Atias; H. Levine; H. Elinav; M. Haouzi-Bashan; Y. Lior; Z. Mor	2020	Community Vs. hospital HIV testing sites in Jerusalem, Israel-who's tested and who's at risk?	wrong publication type/topic	Excluded
A. B. M. Kharsany; C. Cawood; D. Khanyile; L. Lewis; A. Grobler; A. Puren; K. Govender; G. George; S. Beckett; N. Samsunder; S. Madurai; C. Toledo; Z. Chipeta; M. Glenshaw; S. Hersey; Q. A. Karim	2018	Community-based HIV prevalence in KwaZulu-Natal, South Africa: results of a cross-sectional household survey	wrong region	Excluded
	2010	Community-based organizations successful at teen risk reduction		Included	Excluded	wrong publication type/topic
P. O’Byrne; P. MacPherson; M. Roy; L. Orser	2017	Community-based, nurse-led post-exposure prophylaxis: results and implications	wrong publication type/topic	Excluded
M. Holt; T. Lea; L. Mao; J. Kolstee; I. Zablotska; T. Duck; B. Allan; M. West; E. Lee; P. Hull; A. Grulich; J. De Wit; G. Prestage	2018	Community-level changes in condom use and uptake of HIV pre-exposure prophylaxis by gay and bisexual men in Melbourne and Sydney, Australia: results of repeated behavioural surveillance in 2013-17	wrong publication type/topic	Excluded
R. Medeiros; A. Brandão; T. Bombas; T. S. Fernandes; P. Moura	2014	Comparative analyses of pregnant adolescents who decided for abortion vs continuous pregnancy	wrong publication type/topic	Excluded
A. Gomes; C. Nunes	2015	Comparative analysis between condom use clusters and risk behaviours among Portuguese university students	wrong publication type/topic	Excluded
A. O. Ogundele	2010	Comparative assessment of residents' satisfaction with condominiums: Case studies from Kuala Lumpur metropolis, Malaysia	wrong region	Excluded
G. M. Wingood; L. R. Robinson; N. D. Braxton; D. L. Er; A. C. Conner; T. L. Renfro; A. A. Rubtsova; J. W. Hardin; R. J. Diclemente	2013	Comparative effectiveness of a faith-based HIV intervention for African American women: importance of enhancing religious social capital		Included	Excluded	wrong population
L. A. Marsch; H. Guarino; M. J. Grabinski; C. Syckes; E. T. Dillingham; H. Y. Xie; B. S. Crosier	2015	Comparative Effectiveness of Web-Based vs. Educator-Delivered HIV Prevention for Adolescent Substance Users: A Randomized, Controlled Trial	wrong pupulation	Excluded
C. Knapper; L. Furness; M. Murphy; M. Collett; M. Browning	2010	Compare and contrast - A comparison of the demographics of patients diagnosed with either syphilis or gonorrhoea in a GUM clinic	wrong publication type/topic	Excluded
S. M. Sereika; J. Thurheimer; A. Wilhite; P. Schmitt; A. B. Powell; A. Diaz; D. Becker; D. Charronprochownik	2013	Comparing family planning vigilance in adult women with type 1 diabetes (T1D)	wrong publication type/topic	Excluded
C. Grov; C. E. Rodríguez-Díaz; G. G. Jovet-Toledo; J. T. Parsons	2015	Comparing male escorts' sexual behaviour with their last male client versus non-commercial male partner	wrong pupulation	Excluded
Y. Tie; S. Dasgupta; L. Beer; J. Fagan; Q. An; R. L. Shouse	2020	Comparing methods for estimating sexual transmission risk among us adults with HIV	wrong publication type/topic	Excluded
E. E. Tolley; S. Kaaya; A. Kaale; A. Minja; D. Bangapi; H. Kalungura; J. Headley; J. N. Baumgartner	2014	Comparing patterns of sexual risk among adolescent and young women in a mixed-method study in Tanzania: Implications for adolescent participation in HIV prevention trials	wrong region	Excluded
L. Sadler; S. A. Roberts; G. Hampal; D. McManus; D. Mandal; L. Brabin	2015	Comparing risk behaviours of human papillomavirus-vaccinated and non-vaccinated women	wrong intervention	Excluded
K. E. Johnson; K. Wilson; C. Osborne	2019	Comparing School-Level Efforts To Address Sexual-Risk Behavior And Behaviors of Students In Texas Alternative High Schools	wrong publication type/topic	Excluded
C. H. Douglass; C. Qin; F. Martin; Y. Xiao; C. El-Hayek; M. S. C. Lim	2020	Comparing sexual behaviours and knowledge between domestic students and Chinese international students in Australia: findings from two cross-sectional studies	wrong publication type/topic	Excluded
R. J. Wray; N. Weaver; K. Jupka; S. Zellin; S. Berman; S. Vijaykumar	2017	Comparing State Legislative Aides' Perspectives on Tobacco Policymaking in States With Strong and Weak Policies: A Qualitative Study	wrong publication type/topic	Excluded
P. R. Reuter; S. McGinnis; K. E. Reuter	2018	Comparing the awareness of and beliefs in sexually transmitted infections among university students in Madagascar and the United States of America	wrong region	Excluded
E. Moyer-Gusé; R. L. Nabi	2011	Comparing the effects of entertainment and educational television programming on risky sexual behavior	wrong outcome	Excluded
E. A. Montanaro; A. D. Bryan	2013	Comparing Theory-Based Condom Interventions: Health Belief Model Versus Theory of Planned Behavior	wrong outcome	Excluded
Oswald Mandonou Attin	2013	Comparing two-year community college and four-year university student social and behavioral sexually transmitted infection risk factors	wrong publication type/topic	Excluded
N. E. Rosenberg; N. L. Bhushan; D. Vansia; T. Phanga; B. Maseko; T. Nthani; C. Libale; C. Bamuya; L. Kamtsendero; A. Kachigamba; L. Myers; J. Tang; M. C. Hosseinipour; L. G. Bekker; A. E. Pettifor	2018	Comparing youth-friendly health services to the standard of care through girl Power-Malawi": A quasi-experimental cohort study"	wrong region	Excluded
Y. C. Li; W. X. Cui; X. E. Guo; F. Zhu; S. C. Liu; B. B. Jia; P. Wang; Y. H. Ma	2021	Comparison of acquired immure deficiency syndrome-related knowledge and behavior between persons with and without human immunodeficiency virus- infection among young male students who have sex with men	wrong publication type/topic	Excluded
C. M. Fisher; M. G. Lee	2014	Comparison of adolescents' reports of sexual behavior on a survey and sexual health history calendar	wrong publication type/topic	Excluded
M. Sedighian; T. Babazadeh; M. Jafarabadi; H. Allahverdipour	2017	Comparison of cognitive - emotional determinants of sexual high-risk behaviors amongst youth: An application of prototype willingness model	wrong publication type/topic	Excluded
L. M. Shepherd; K. F. Sly; J. M. Girard	2017	Comparison of comprehensive and abstinence-only sexuality education in young African American adolescents	wrong pupulation	Excluded
N. D. Kittur; G. M. Secura; J. F. Peipert; T. Madden; L. B. Finer; J. E. Allsworth	2011	Comparison of contraceptive use between the Contraceptive CHOICE Project and state and national data	wrong publication type/topic	Excluded
S. Herath; T. Balendran; A. Herath; D. Iddawela; S. Wickramasinghe	2021	Comparison of diagnostic methods and analysis of socio-demographic factors associated with Trichomonas vaginalis infection in Sri Lanka	wrong region	Excluded
B. G. Darney; B. Saavedra-Avendano; S. G. Sosa-Rubi; R. Lozano; M. I. Rodriguez	2016	Comparison of family-planning service quality reported by adolescents and young adult women in Mexico	wrong region	Excluded
E. Gersh; A. C. Arghira; L. P. Richardson; K. Katzman; G. Sucato; C. A. McCarty	2019	Comparison of Health Risks among Adolescents from School-based Health Centers and Community-based Primary Care Settings	wrong publication type/topic	Excluded
J. Li; V. Chongsuvivatwong; S. Assanangkornchai; E. B. McNeil; L. Cai	2018	Comparison of health system responsiveness between HIV and non-HIV patients at infectious disease clinics in yunnan, China	wrong region	Excluded
A. Abaasa; G. Asiki; M. A. Price; E. Ruzagira; F. Kibengo; U. Bahemuka; P. E. Fast; A. Kamali	2016	Comparison of HIV incidence estimated in clinical trial and observational cohort settings in a high risk fishing population in Uganda: Implications for sample size estimates	wrong region	Excluded
W. Barbour; A. Tapley; J. Rodgers; C. Prickett; J. W. Galbraith	2014	Comparison of HIV risky behaviors and knowledge reported by adolescents and parents presenting to a pediatric emergency department	wrong publication type/topic	Excluded
Y. Kim; A. Bergerat-Thompson; K. James; C. Mitchell	2021	Comparison of lactobacillus in vagina and urine by quantitative pcr	wrong publication type/topic	Excluded
F. Shiely; K. Hayes; M. Horgan	2014	Comparison of risk factors for prevalent sexually transmitted infections based on attendees at two genitourinary medicine clinics in Ireland	wrong publication type/topic	Excluded
N. A. Samat; N. A. M. Sapri; A. Mahmud; S. M. Shaharudin	2021	Comparison of rural and urban contraceptive methods preferences among married women in Malaysia, 2018	wrong region	Excluded
M. Chen; Y. Liao; J. Liu; W. Fang; N. Hong; X. Ye; J. Li; Q. Tang; W. Pan; W. Liao	2016	Comparison of Sexual Knowledge, Attitude, and Behavior between Female Chinese College Students from Urban Areas and Rural Areas: A Hidden Challenge for HIV/AIDS Control in China	wrong region	Excluded
A. Swartzendruber; J. M. Sales; J. L. Brown; R. J. DiClemente; E. S. Rose	2016	Comparison of Substance Use Typologies as Predictors of Sexual Risk Outcomes in African American Adolescent Females	wrong publication type/topic	Excluded
J. Saelim; S. Santibenchakul; U. Jaisamrarn	2016	Comparison of the knowledge, attitudes toward, andpractices of contraception between Thai Muslim womenliving in Bangkok and those living in the southernmostprovinces of Thailand	wrong region	Excluded
M. Lahuerta; M. Sabidó; F. Giardina; G. Hernández; J. F. Palacios; R. Ortiz; V. H. Fernández; J. Casabona	2011	Comparison of users of an HIV/syphilis screening community-based mobile van and traditional voluntary counselling and testing sites in Guatemala	wrong region	Excluded
N. F. Önen; E. Shacham; K. E. Stamm; E. T. Overton	2010	Comparisons of sexual behaviors and STD prevalence among older and younger individuals with HIV infection	wrong publication type/topic	Excluded
S. Rubin; A. Broder; D. M. McKee	2013	Competency and condoms: Factors associated with frequently counseling adolescents about intrauterine contraception in primary care	wrong publication type/topic	Excluded
B. Adamson; L. Garrison; R. V. Barnabas; J. J. Carlson; J. Kublin; D. Dimitrov	2019	Competing biomedical HIV prevention strategies: potential cost-effectiveness of HIV vaccines and PrEP in Seattle, WA	wrong publication type/topic	Excluded
S. M. Harvey; I. Washburn; L. Oakley; J. Warren; D. Sanchez	2017	Competing Priorities: Partner-Specific Relationship Characteristics and Motives for Condom Use Among At-Risk Young Adults	wrong publication type/topic	Excluded
S. Settheekul; W. Fongkaew; N. Viseskul; W. Boonchieng; J. G. Voss	2019	Competitive sexual risk-taking behaviors among adolescents in Northern Thailand	wrong region	Excluded
J. A. Stein; A. M. Nyamathi	2010	Completion and Subject Loss Within an Intensive Hepatitis Vaccination Intervention Among Homeless Adults: The Role of Risk Factors, Demographics, and Psychosocial Variables	wrong pupulation	Excluded
M. K. Collins; J. F. Moreau; D. Opel; J. Swan; N. Prevost; M. Hastings; E. Bimla Schwarz; L. Korb Ferris	2014	Compliance with pregnancy prevention measures during isotretinoin therapy	wrong publication type/topic	Excluded
N. Kapp; E. Eckersberger; J. Methazia; T. Bessenaar	2019	Comprehension of a Mifepristone–Misoprostol OTC Label for Medical Abortion: A Pilot Study	wrong region	Excluded
K. Fowler	2018	Comprehensive adolescent contraception: A review	wrong publication type/topic	Excluded
C. L. Satterwhite	2018	Comprehensive Adolescent Sexual Health: An Unmet Prevention Need	wrong publication type/topic	Excluded
L. Kwagonza; L. Bulage; P. E. Okello; J. Kusiima; D. Kadobera; A. R. Ario	2020	Comprehensive knowledge of HIV prevention among fishing communities of Lake Kyoga, Uganda, 2013	wrong region	Excluded
G. S. Diamond; J. L. Herres; E. S. K. Ewing; T. O. Atte; S. W. Scott; M. B. Wintersteen; R. J. Gallop	2017	Comprehensive Screening for Suicide Risk in Primary Care	wrong publication type/topic	Excluded
Karen Lynn Hall	2021	Comprehensive sexual education: A comparison study of effectiveness in an urban school district		Included	Excluded	wrong publication type/topic
Puanani J. Schiller	2020	Comprehensive sexual health education curriculum for Hawaii's public high school students	wrong region	Excluded
J. H. Stacey; Care Comm Adolescent Hlth	2016	Comprehensive Sexuality Education	wrong pupulation	Excluded
C. Chawhanda; T. Ogunlela; R. Mapuroma; O. Ofifinni; M. F. Bwambale; J. Levin; L. Ibisomi	2021	Comprehensive sexuality education in six Southern African Countries: Perspectives from learners and teachers	wrong region	Excluded
M. Holt; P. Hull; T. Lea; R. Guy; C. Bourne; G. Prestage; I. Zablotska; J. de Wit; L. Mao	2014	Comprehensive testing for, and diagnosis of, sexually transmissible infections among Australian gay and bisexual men: findings from repeated, cross-sectional behavioural surveillance, 2003-2012	wrong pupulation	Excluded
J. Gryczynski; S. G. Mitchell; R. P. Schwartz; K. Dusek; K. E. O'Grady; A. J. Cowell; C. Barbosa; A. Barnosky; C. C. DiClemente	2021	Computer- vs. nurse practitioner-delivered brief intervention for adolescent marijuana, alcohol, and sex risk behaviors in school-based health centers		Included	Included
L. A. Marsch; M. J. Grabinski; W. K. Bickel; A. Desrosiers; H. Guarino; B. Muehlbach; R. Solhkhah; S. Taufique; M. Acosta	2011	Computer-assisted HIV prevention for youth with substance use disorders	wrong publication type/topic	Excluded
D. L. Bell; S. Garbers; M. Catallozzi; R. S. Hum; M. Nechitilo; I. W. McKeague; E. H. Koumans; L. D. House; S. L. Rosenthal; M. A. Gold	2018	Computer-Assisted Motivational Interviewing Intervention to Facilitate Teen Pregnancy Prevention and Fitness Behavior Changes: A Randomized Trial for Young Men	wrong outcome	Excluded
Ann E. Kurth; John E. Sidle; Nok Chhun; John A. Lizcano; Stephen M. Macharia; Meghan M. Garcia; Ann Mwangi; Alfred Keter; Abraham M. Siika	2019	Computer-based counseling program (CARE+ Kenya) to promote prevention and HIV health for people living with HIV/AIDS: A randomized controlled trial	wrong region	Excluded
L. J. Merlo; S. Naar-King; M. Green-Jones	2010	Computer-based motivational intervention promotes condom use among urban youth with HIV	wrong pupulation	Excluded
A. Kurth; J. H. Farrior; B. Hanscom; L. McKinstry; J. Stanton; A. Zerbe; R. Elion; J. Leider; B. Branson; W. M. El-Sadr	2016	Computer-based prevention counseling for HIV-infected persons (HPTN 065)	wrong pupulation	Excluded
I. D. Aronson; C. M. Cleland; S. Rajan; L. A. Marsch; T. C. Bania	2020	Computer-Based Substance Use Reporting and Acceptance of HIV Testing Among Emergency Department Patients	wrong publication type/topic	Excluded
C. Ndinda; T. Ndhlovu; N. E. Khalema	2017	Conceptions of Contraceptive Use in Rural KwaZulu-Natal, South Africa: Lessons for Programming	wrong region	Excluded
S. L. Eyre; M. Flythe; V. Hoffman; A. E. Fraser	2012	Concepts of Infidelity Among African American Emerging Adults: Implications for HIV/STI Prevention	wrong publication type/topic	Excluded
K. B. Hood; N. J. Shook	2013	Conceptualizing Women's Attitudes Toward Condom Use with the Tripartite Model	wrong publication type/topic	Excluded
B. Moradmand-Badie; L. Mwanri; A. Mirzazadeh; S. Moyedi-Nia; M. Rasoulinejad; C. Macdougall	2019	Concerning unprotected sex and illicit substance use among iranian university students	wrong region	Excluded
M. Shvelidze; N. Durglishvili; V. Kvirkvelia; G. Gagua	2019	Concerns beyond dermatology and cosmetics in our Discipline. Awareness and knowledge of sexually transmitted diseases (STDs) among population in Georgia. An epidemiological survey	wrong publication type/topic	Excluded
David H. Jolly; Monique P. Mueller; Mario Chen; Le'Marus Alston; Marcus Hawley; Eunice Okumu; Natalie T. Eley; Tonya Stancil; Kathleen M. MacQueen	2016	Concurrency and other sexual risk behaviors among Black young adults in a southeastern city	wrong publication type/topic	Excluded
V. Sychareun; S. Thomsen; E. Faxelid	2011	Concurrent multiple health risk behaviors among adolescents in Luangnamtha province, Lao PDR	wrong region	Excluded
J. M. Ricks; A. Geter; R. A. Crosby; E. Brown	2014	Concurrent partnering and condom use among rural heterosexual african-American men	wrong publication type/topic	Excluded
M. van Veen; H. Schaalma; A. van Leeuwen; M. Prins; O. de Zwart; M. van de Laar; H. Hospers	2011	Concurrent partnerships and sexual risk taking among African and Caribbean migrant populations in the Netherlands	wrong publication type/topic	Excluded
A. Nunn; S. Dickman; A. Cornwall; H. Kwakwa; K. H. Mayer; A. Rana; C. Rosengard	2012	Concurrent sexual partnerships among African American women in Philadelphia: Results from a qualitative study	wrong publication type/topic	Excluded
E. Mugweni; S. Pearson; M. Omar	2015	Concurrent sexual partnerships among married zimbabweans – Implications for hiv prevention	wrong region	Excluded
A. E. Steffenson; A. E. Pettifor; G. R. Seage; H. V. Rees; P. D. Cleary	2011	Concurrent Sexual Partnerships and Human Immunodeficiency Virus Risk Among South African Youth	wrong region	Excluded
M. L. Kavanaugh; J. Jerman	2017	Concurrent use of multiple contraceptive methods in the United States	wrong publication type/topic	Excluded
L. C. Harkabus; J. J. Harman; J. M. Puntenney	2013	Condom accessibility: the moderating effects of alcohol use and erotophobia in the information-motivation-behavioral skills model	wrong publication type/topic	Excluded
L. E. Szucs; R. Lowry; C. Copen; A. Fasula; K. Hussaini; R. Kachur; E. Koumans; S. Pampati; R. Steiner	2020	Condom and contraceptive use among sexually active high school students-national youth risk behavior surveillance, United States, 2019	wrong publication type/topic	Excluded
T. Fullerton; B. J. Rye; G. J. Meaney; C. Loomis	2013	Condom and Hormonal Contraceptive Use by Young Women: An Information-Motivation-Behavioral Skills Assessment	wrong publication type/topic	Excluded
J. L. Ferrand; A. J. Blashill; H. L. Corliss; E. R. Walsh-Buhi	2021	Condom application skills and self-efficacy in youth: A systematic review and meta-analysis	wrong publication type/topic	Excluded
S. J. J. Mallett; R. Fraser	2020	Condom associated erection problems (CAEP) in heterosexual young men (under 40): A systematic review and qualitative synthesis	wrong publication type/topic	Excluded
I. F. Sandøy; A. Blystad; E. H. Shayo; E. Makundi; C. Michelo; J. Zulu; J. Byskov	2012	Condom availability in high risk places and condom use: A study at district level in Kenya, Tanzania and Zambia	wrong region	Excluded
A. Sayegh; S. Rose; N. A. Schapiro	2012	Condom availability in middle schools: evidence and recommendations	wrong publication type/topic	Excluded
	2017	Condom Availability in Schools: A Practical Approach to the Prevention of Sexually Transmitted Infection/HIV and Unintended Pregnancy	wrong publication type/topic	Excluded
S. R. Wretzel; P. F. Visintainer; L. M. Pinkston Koenigs	2011	Condom availability program in an inner city public school: Effect on the rates of gonorrhea and chlamydia infection	wrong outcome	Excluded
J. Andrzejewski; N. Liddon; S. Leonard	2019	Condom Availability Programs in Schools: A Review of the Literature	wrong publication type/topic	Excluded
John F. P. Bridges; Fred W. Selck; Glenda E. Gray; James A. McIntyre; Neil A. Martinson	2011	Condom avoidance and determinants of demand for male circumcision in Johannesburg, South Africa	wrong region	Excluded
M. B. Anderson; T. M. Okwumabua; I. B. Thurston	2017	Condom Carnival: feasibility of a novel group intervention for decreasing sexual risk	wrong publication type/topic	Excluded
S. M. Horan; L. A. Cafferty	2017	Condom Communication: Reports of Sexually Active Young Adults' Recent Messages With New Partners	wrong publication type/topic	Excluded
V. Guilamo-Ramos; A. Benzekri; M. Thimm-Kaiser; M. Rivera; T. R. Fuller; L. Warner; E. H. A. Koumans	2021	Condom Decision Making Among Latino and Black Adolescent Males: Social Neurobiological and Paternal Influences	wrong publication type/topic	Excluded
E. Shacham; E. J. Nelson; L. Schulte; M. Bloomfield; R. Murphy	2016	Condom deserts: geographical disparities in condom availability and their relationship with rates of sexually transmitted infections	wrong publication type/topic	Excluded
R. A. Crosby; S. Bounse	2012	Condom effectiveness: where are we now?	wrong publication type/topic	Excluded
Cristina Stefanile; Camilla Matera; Amanda Nerini; Elena Pisani	2011	Condom Influence Strategy Questionnaire (CISQ): A preliminary study on the validation of an Italian version	wrong publication type/topic	Excluded
L. P. Maljaars; K. Gill; P. J. Smith; G. E. Gray; J. J. Dietrich; G. B. Gomez; L. G. Bekker	2017	Condom migration after introduction of pre-exposure prophylaxis among HIV-uninfected adolescents in South Africa: A cohort analysis	wrong region	Excluded
A. M. Lord	2010	Condom nation: The U.S. Government's sex education campaign from world war I to the Internet	wrong publication type/topic	Excluded
M. Beaulieu; A. Adrien; J. I. Lebounga Vouma	2010	Condom negotiation and HIV-STI risk among young quebecers of haitian origin	wrong publication type/topic	Excluded
V. Fava; I. Melis; M. Colombo; M. Silvaggi; C. Rossetto; C. Nanini; C. Artioli; S. Simone; C. Malandrino; S. G. Di Santo	2017	Condom Negotiation and Sexual Health in Young Italian Women	wrong publication type/topic	Excluded
J. M. Tschann; E. Flores; C. L. De Groat; J. Deardorff; C. J. Wibbelsman	2010	Condom negotiation strategies and actual condom use among latino youth	wrong publication type/topic	Excluded
S. E. French; K. J. Holland	2013	Condom negotiation strategies as a mediator of the relationship between self-efficacy and condom use	wrong publication type/topic	Excluded
K. J. Holland; S. E. French	2012	Condom negotiation strategy use and effectiveness among college students	wrong publication type/topic	Excluded
C. Boyer; L. Pollack; M. A. Shafer	2011	Condom non-use is associated with low perception of risk for stis in young sexually active women	wrong publication type/topic	Excluded
M. Sobze Sanou; J. Fokam; R. Guetiya Wadoum; G. Russo; J. F. Onohiol; D. B. Djeunang; P. P. Nkamedjie; N. F. Zambou; Y. Zefack; A. Galletta; M. Arduini; E. Franca; A. Panà; V. Colizzi	2013	Condom perception and prevention of HIV/AIDS infection in Cameroon: appraisal of knowledge, attitudes and practices among level one students of the University of Dschang	wrong region	Excluded
W. A. Nash	2011	Condom promotion in Belize: self-efficacy of Belizean nurses	wrong region	Excluded
A. Geter; R. Crosby	2014	Condom refusal and young Black men: the influence of pleasure, sexual partners, and friends	wrong publication type/topic	Excluded
A. O. Harris; S. Jubwe; S. B. Kennedy; C. H. Taylor; R. B. Martin; E. M. Bee; O. S. Perry; M. T. Massaquoi; D. V. Woods; E. M. Barbu	2011	Condom social marketing program to prevent HIV/AIDS in postconflict liberia	wrong region	Excluded
[truncated: 7,707 more rows]
